# Supplementary material for: ﻿Diversity and distribution of the Isopoda (Crustacea, Peracarida) of Kuwait, with an updated checklist
Source: Zookeys. 2022 Jan 5;1080:107–33. doi: 10.3897/zookeys.1080.71370 (PMC8755704; doi:10.3897/zookeys.1080.71370)
Supplement: XML Treatment for Amakusanthura [file zookeys.1080.71370-treatment1.xml]

<!DOCTYPE tp:taxon-treatment
  PUBLIC "-//TaxonX//DTD Taxonomic Treatment Publishing DTD v0 20100105//EN" "tax-treatment-NSO.dtd">
<tp:taxon-treatment xmlns:tp="http://www.plazi.org/taxpub"><tp:treatment-meta><kwd-group><label>Taxon classification</label><kwd>
                    <named-content content-type="kingdom">Animalia</named-content>
                  </kwd><kwd>
                    <named-content content-type="order">Isopoda</named-content>
                  </kwd><kwd>
                    <named-content content-type="family">Anthuridae</named-content>
                  </kwd></kwd-group><mixed-citation publication-type="journal"><person-group><name><surname>Al-Kandari</surname><given-names>Manal Abdulrahman</given-names></name><name><surname>Khalaji-Pirbalouty</surname><given-names>Valiallah</given-names></name><name><surname>Abdulkhaliq</surname><given-names>Hadeel</given-names></name><name><surname>Chen</surname><given-names>Weizhong</given-names></name></person-group><article-title>﻿Diversity and distribution of the <tp:taxon-name><tp:taxon-name-part taxon-name-part-type="order">Isopoda</tp:taxon-name-part></tp:taxon-name> (<tp:taxon-name><tp:taxon-name-part taxon-name-part-type="subphylum">Crustacea</tp:taxon-name-part></tp:taxon-name>, <tp:taxon-name><tp:taxon-name-part taxon-name-part-type="superorder">Peracarida</tp:taxon-name-part></tp:taxon-name>) of Kuwait, with an updated checklist</article-title><source>Zookeys</source><day>05</day><month>01</month><year>2022</year><volume>1080</volume><fpage>107</fpage><lpage>133</lpage><pub-id pub-id-type="doi">10.3897/zookeys.1080.71370</pub-id></mixed-citation></tp:treatment-meta><tp:nomenclature><label>﻿</label><tp:taxon-name>
                  <object-id xmlns:xlink="http://www.w3.org/1999/xlink" content-type="arpha" xlink:type="simple">BD136C53-97FA-5215-89AD-A64A56933741</object-id>
                  <tp:taxon-name-part taxon-name-part-type="genus" reg="Amakusanthura">Amakusanthura</tp:taxon-name-part>
                </tp:taxon-name><tp:taxon-authority>sp.</tp:taxon-authority><xref ref-type="fig" rid="F2">Figure 2A</xref><tp:nomenclature-citation-list><tp:nomenclature-citation><tp:taxon-name>
                      <tp:taxon-name-part taxon-name-part-type="genus" reg="Apanthura">Apanthura</tp:taxon-name-part>
                      <tp:taxon-name-part taxon-name-part-type="species" reg="sandalensis">sandalensis</tp:taxon-name-part>
                    </tp:taxon-name><comment>­— Jones, 1986: 148, pl. 40 [not <tp:taxon-name><tp:taxon-name-part taxon-name-part-type="genus" reg="Apanthura">Apanthura</tp:taxon-name-part><tp:taxon-name-part taxon-name-part-type="species" reg="sandalensis">sandalensis</tp:taxon-name-part></tp:taxon-name> Stebbing, 1900; misidentification].</comment></tp:nomenclature-citation></tp:nomenclature-citation-list></tp:nomenclature><tp:treatment-sec sec-type="material" id="SECID0E4RBG"><title>Material examined.</title><p>Kuwait. 3 specimens; St. 2; <named-content xmlns:xlink="http://www.w3.org/1999/xlink" content-type="dwc:verbatimCoordinates" xlink:type="simple"><named-content content-type="geo-json" specific-use="{&#34;type&#34;:&#34;Point&#34;,&#34;coordinates&#34;:[48.095667,29.741267]}" id="NCID0EGSBG" xlink:type="simple">29°44.476'N, 48°05.740'E</named-content></named-content>; 23 Nov. 2014; ♀♀, 2 juveniles; St. 3; <named-content xmlns:xlink="http://www.w3.org/1999/xlink" content-type="dwc:verbatimCoordinates" xlink:type="simple"><named-content content-type="geo-json" specific-use="{&#34;type&#34;:&#34;Point&#34;,&#34;coordinates&#34;:[48.130833,29.656717]}" id="NCID0EOSBG" xlink:type="simple">29°39.403'N, 48°07.850'E</named-content></named-content>; 24 Nov. 2014; (5 ♀♀); St. 4; <named-content xmlns:xlink="http://www.w3.org/1999/xlink" content-type="dwc:verbatimCoordinates" xlink:type="simple"><named-content content-type="geo-json" specific-use="{&#34;type&#34;:&#34;Point&#34;,&#34;coordinates&#34;:[48.170800,29.580817]}" id="NCID0EWSBG" xlink:type="simple">29°34.849’ N, 48°10.248'E</named-content></named-content>; 25 Nov. 2014, 2 ♂♂; St. 8; <named-content xmlns:xlink="http://www.w3.org/1999/xlink" content-type="dwc:verbatimCoordinates" xlink:type="simple"><named-content content-type="geo-json" specific-use="{&#34;type&#34;:&#34;Point&#34;,&#34;coordinates&#34;:[47.836533,29.384117]}" id="NCID0E5SBG" xlink:type="simple">29°23.047'N, 47°50.192'E</named-content></named-content>; 3 Feb. 2014; 1 ♀; St. 11; <named-content xmlns:xlink="http://www.w3.org/1999/xlink" content-type="dwc:verbatimCoordinates" xlink:type="simple"><named-content content-type="geo-json" specific-use="{&#34;type&#34;:&#34;Point&#34;,&#34;coordinates&#34;:[47.953400,29.360517]}" id="NCID0EGTBG" xlink:type="simple">29°21.631'N, 47°57.204'E</named-content></named-content>; 9 Dec. 2013; 2 ♀♀; St. 12; <named-content xmlns:xlink="http://www.w3.org/1999/xlink" content-type="dwc:verbatimCoordinates" xlink:type="simple"><named-content content-type="geo-json" specific-use="{&#34;type&#34;:&#34;Point&#34;,&#34;coordinates&#34;:[47.996667,29.391350]}" id="NCID0EOTBG" xlink:type="simple">29°23.481'N, 47°59.800'E</named-content></named-content>; 8 Dec. 21013; (1 ♀), 1 juvenile; St. 18; <named-content xmlns:xlink="http://www.w3.org/1999/xlink" content-type="dwc:verbatimCoordinates" xlink:type="simple"><named-content content-type="geo-json" specific-use="{&#34;type&#34;:&#34;Point&#34;,&#34;coordinates&#34;:[48.138717,29.100683]}" id="NCID0EWTBG" xlink:type="simple">29°06.041'N, 48°08.323'E</named-content></named-content>; 1 Feb. 2014; 3 ♀♀; St. 19; <named-content xmlns:xlink="http://www.w3.org/1999/xlink" content-type="dwc:verbatimCoordinates" xlink:type="simple"><named-content content-type="geo-json" specific-use="{&#34;type&#34;:&#34;Point&#34;,&#34;coordinates&#34;:[48.144600,29.073850]}" id="NCID0E5TBG" xlink:type="simple">29°04.431'N, 48°08.676'E</named-content></named-content>; 10 Dec. 2014; 2 ♀♀; St. 22; <named-content xmlns:xlink="http://www.w3.org/1999/xlink" content-type="dwc:verbatimCoordinates" xlink:type="simple"><named-content content-type="geo-json" specific-use="{&#34;type&#34;:&#34;Point&#34;,&#34;coordinates&#34;:[48.280200,28.824667]}" id="NCID0EGUBG" xlink:type="simple">28°49.480'N, 48°16.812'E</named-content></named-content>; 17 Feb 2014, 1 juvenile, 6 ♀♀; St. 24; <named-content xmlns:xlink="http://www.w3.org/1999/xlink" content-type="dwc:verbatimCoordinates" xlink:type="simple"><named-content content-type="geo-json" specific-use="{&#34;type&#34;:&#34;Point&#34;,&#34;coordinates&#34;:[48.382500,28.741700]}" id="NCID0EOUBG" xlink:type="simple">28°44.502'N, 48°22.950'E</named-content></named-content>; 08 Jan. 2015; 1 ♀; St. 25; <named-content xmlns:xlink="http://www.w3.org/1999/xlink" content-type="dwc:verbatimCoordinates" xlink:type="simple"><named-content content-type="geo-json" specific-use="{&#34;type&#34;:&#34;Point&#34;,&#34;coordinates&#34;:[48.390483,28.646883]}" id="NCID0EWUBG" xlink:type="simple">28°38.813'N, 48°23.429'E</named-content></named-content>; 3 Mar. 2014; 5 ♀♀, 2 juveniles; St. 26; <named-content xmlns:xlink="http://www.w3.org/1999/xlink" content-type="dwc:verbatimCoordinates" xlink:type="simple"><named-content content-type="geo-json" specific-use="{&#34;type&#34;:&#34;Point&#34;,&#34;coordinates&#34;:[48.401300,28.579900]}" id="NCID0E5UBG" xlink:type="simple">28°34.794'N, 48°24.078'E</named-content></named-content>; 4 Mar. 2014; 5 ♀♀, 3 juveniles; St. 27; <named-content xmlns:xlink="http://www.w3.org/1999/xlink" content-type="dwc:verbatimCoordinates" xlink:type="simple"><named-content content-type="geo-json" specific-use="{&#34;type&#34;:&#34;Point&#34;,&#34;coordinates&#34;:[48.653450,28.679633]}" id="NCID0EGVBG" xlink:type="simple">28°40.778'N, 48°39.207'E</named-content></named-content>;; 11 Nov. 2014; 3 ♀♀; St. 28; <named-content xmlns:xlink="http://www.w3.org/1999/xlink" content-type="dwc:verbatimCoordinates" xlink:type="simple"><named-content content-type="geo-json" specific-use="{&#34;type&#34;:&#34;Point&#34;,&#34;coordinates&#34;:[48.653267,28.682317]}" id="NCID0EOVBG" xlink:type="simple">28°40.939'N, 48°39.196'E</named-content></named-content>; 11 Nov. 2014; 1 ♀; St. 29; <named-content xmlns:xlink="http://www.w3.org/1999/xlink" content-type="dwc:verbatimCoordinates" xlink:type="simple"><named-content content-type="geo-json" specific-use="{&#34;type&#34;:&#34;Point&#34;,&#34;coordinates&#34;:[48.652883,28.682667]}" id="NCID0EWVBG" xlink:type="simple">28°40.960'N, 48°39.173'E</named-content></named-content>; 11 Nov. 2014; 2 ♀♀; St. 30; <named-content xmlns:xlink="http://www.w3.org/1999/xlink" content-type="dwc:verbatimCoordinates" xlink:type="simple"><named-content content-type="geo-json" specific-use="{&#34;type&#34;:&#34;Point&#34;,&#34;coordinates&#34;:[48.775883,28.818417]}" id="NCID0E5VBG" xlink:type="simple">28°49.105'N, 48°46.553'E</named-content></named-content>; 10 Nov. 2014; 7 ♀♀; St. 32; <named-content xmlns:xlink="http://www.w3.org/1999/xlink" content-type="dwc:verbatimCoordinates" xlink:type="simple"><named-content content-type="geo-json" specific-use="{&#34;type&#34;:&#34;Point&#34;,&#34;coordinates&#34;:[48.494250,29.071300]}" id="NCID0EGWBG" xlink:type="simple">29°04.278'N, 48°29.655'E</named-content></named-content>; 9 Nov. 2014; 12 ♀♀; St. 34; <named-content xmlns:xlink="http://www.w3.org/1999/xlink" content-type="dwc:verbatimCoordinates" xlink:type="simple"><named-content content-type="geo-json" specific-use="{&#34;type&#34;:&#34;Point&#34;,&#34;coordinates&#34;:[48.437817,29.378767]}" id="NCID0EOWBG" xlink:type="simple">29°22.726'N, 48°26.269'E</named-content></named-content>; 10 Feb. 2014; 3 ♀♀; St. 36; <named-content xmlns:xlink="http://www.w3.org/1999/xlink" content-type="dwc:verbatimCoordinates" xlink:type="simple"><named-content content-type="geo-json" specific-use="{&#34;type&#34;:&#34;Point&#34;,&#34;coordinates&#34;:[48.399300,29.393817]}" id="NCID0EWWBG" xlink:type="simple">29°23.629'N, 48°23.958'E</named-content></named-content>; 24 Dec. 2014; 2 ♀♀; St. 38; <named-content xmlns:xlink="http://www.w3.org/1999/xlink" content-type="dwc:verbatimCoordinates" xlink:type="simple"><named-content content-type="geo-json" specific-use="{&#34;type&#34;:&#34;Point&#34;,&#34;coordinates&#34;:[48.297300,29.467483]}" id="NCID0E5WBG" xlink:type="simple">29°28.049'N, 48°17.838'E</named-content></named-content>; 22 Dec. 2014.</p></tp:treatment-sec><tp:treatment-sec sec-type="remarks" id="SECID0EDXBG"><title>Remarks.</title><p><italic><tp:taxon-name><tp:taxon-name-part taxon-name-part-type="genus" reg="Amakusanthura">Amakusanthura</tp:taxon-name-part><tp:taxon-name-part taxon-name-part-type="species" reg="motasi">motasi</tp:taxon-name-part></tp:taxon-name></italic> (Negoescu, 1980) is the only species of this genus recorded from the nearest locality (Gulf of Aden). The specimens examined here differ from <italic><tp:taxon-name><tp:taxon-name-part taxon-name-part-type="genus" reg="Amakusanthura">A.</tp:taxon-name-part><tp:taxon-name-part taxon-name-part-type="species" reg="motasi">motasi</tp:taxon-name-part></tp:taxon-name></italic> in the shape of the pleon with different lengths of pleonites 1–5 (vs. pleonites 1–5 similar to each other in <italic><tp:taxon-name><tp:taxon-name-part taxon-name-part-type="genus" reg="Amakusanthura">A.</tp:taxon-name-part><tp:taxon-name-part taxon-name-part-type="species" reg="motasi">motasi</tp:taxon-name-part></tp:taxon-name></italic>), the setation of pereopods, uropods and pleotelson; antenna and antennular articles are narrower than in <italic><tp:taxon-name><tp:taxon-name-part taxon-name-part-type="genus" reg="Amakusanthura">A.</tp:taxon-name-part><tp:taxon-name-part taxon-name-part-type="species" reg="motasi">motasi</tp:taxon-name-part></tp:taxon-name></italic>.</p><fig id="F2" position="float" orientation="portrait"><object-id xmlns:xlink="http://www.w3.org/1999/xlink" content-type="doi" xlink:type="simple">10.3897/zookeys.1080.71370.figure2</object-id><object-id xmlns:xlink="http://www.w3.org/1999/xlink" content-type="arpha" xlink:type="simple">1E905117-DCA6-597F-B576-CD6340E7FE96</object-id><label>Figure 2.</label><caption><p><bold>A</bold><italic><tp:taxon-name><tp:taxon-name-part taxon-name-part-type="genus" reg="Amakusanthura">Amakusanthura</tp:taxon-name-part></tp:taxon-name></italic> sp. from Kubbar Island <bold>B</bold><italic><tp:taxon-name><tp:taxon-name-part taxon-name-part-type="genus" reg="Eisothistos">Eisothistos</tp:taxon-name-part></tp:taxon-name></italic> sp. from Failaka Island <bold>C</bold><italic><tp:taxon-name><tp:taxon-name-part taxon-name-part-type="genus" reg="Atarbolana">Atarbolana</tp:taxon-name-part><tp:taxon-name-part taxon-name-part-type="species" reg="exoconta">exoconta</tp:taxon-name-part></tp:taxon-name></italic> Bruce &amp; Javed, 1987 from Masfat Al-Ahmadi <bold>D</bold><italic><tp:taxon-name><tp:taxon-name-part taxon-name-part-type="genus" reg="Baharilana">Baharilana</tp:taxon-name-part><tp:taxon-name-part taxon-name-part-type="species" reg="kiabii">kiabii</tp:taxon-name-part></tp:taxon-name></italic> Khalaji- Pirbalouty &amp; Wägele, 2011from Al-Nuwaiseeb <bold>E</bold><italic><tp:taxon-name><tp:taxon-name-part taxon-name-part-type="genus" reg="Cirolana">Cirolana</tp:taxon-name-part><tp:taxon-name-part taxon-name-part-type="species" reg="tarahomii">tarahomii</tp:taxon-name-part></tp:taxon-name></italic> Khalaji-Pirbalouty &amp; Wägele, 2011 from Quaruh Island <bold>F</bold><italic><tp:taxon-name><tp:taxon-name-part taxon-name-part-type="genus" reg="Eurydice">Eurydice</tp:taxon-name-part><tp:taxon-name-part taxon-name-part-type="species" reg="peraticis">peraticis</tp:taxon-name-part></tp:taxon-name></italic> Jones, 1974 from Alkhiran <bold>G</bold><italic><tp:taxon-name><tp:taxon-name-part taxon-name-part-type="genus" reg="Metacirolana">Metacirolana</tp:taxon-name-part></tp:taxon-name></italic> sp. from Um-Almaradim <bold>H</bold><italic><tp:taxon-name><tp:taxon-name-part taxon-name-part-type="genus" reg="Lanocira">Lanocira</tp:taxon-name-part><tp:taxon-name-part taxon-name-part-type="species" reg="gardineri">gardineri</tp:taxon-name-part></tp:taxon-name></italic> Stebbing, 1904 from Al-Shamaimah.</p></caption><graphic xmlns:xlink="http://www.w3.org/1999/xlink" xlink:href="zookeys-1080-107-g002.jpg" position="float" orientation="portrait" xlink:type="simple" id="oo_630439.jpg"><uri content-type="original_file" xlink:type="simple">https://binary.pensoft.net/fig/630439</uri></graphic></fig></tp:treatment-sec><tp:treatment-sec sec-type="distribution" id="SECID0E52BG"><title>Distribution.</title><p>New record for Kuwait.</p></tp:treatment-sec></tp:taxon-treatment>
