# Supplementary material for: ﻿Diversity and distribution of the Isopoda (Crustacea, Peracarida) of Kuwait, with an updated checklist
Source: Zookeys. 2022 Jan 5;1080:107–33. doi: 10.3897/zookeys.1080.71370 (PMC8755704; doi:10.3897/zookeys.1080.71370)
Supplement: XML Treatment for Eisothistos [file zookeys.1080.71370-treatment2.xml]

<!DOCTYPE tp:taxon-treatment
  PUBLIC "-//TaxonX//DTD Taxonomic Treatment Publishing DTD v0 20100105//EN" "tax-treatment-NSO.dtd">
<tp:taxon-treatment xmlns:tp="http://www.plazi.org/taxpub"><tp:treatment-meta><kwd-group><label>Taxon classification</label><kwd>
                    <named-content content-type="kingdom">Animalia</named-content>
                  </kwd><kwd>
                    <named-content content-type="order">Isopoda</named-content>
                  </kwd><kwd>
                    <named-content content-type="family">Expanathuridae</named-content>
                  </kwd></kwd-group><mixed-citation publication-type="journal"><person-group><name><surname>Al-Kandari</surname><given-names>Manal Abdulrahman</given-names></name><name><surname>Khalaji-Pirbalouty</surname><given-names>Valiallah</given-names></name><name><surname>Abdulkhaliq</surname><given-names>Hadeel</given-names></name><name><surname>Chen</surname><given-names>Weizhong</given-names></name></person-group><article-title>﻿Diversity and distribution of the <tp:taxon-name><tp:taxon-name-part taxon-name-part-type="order">Isopoda</tp:taxon-name-part></tp:taxon-name> (<tp:taxon-name><tp:taxon-name-part taxon-name-part-type="subphylum">Crustacea</tp:taxon-name-part></tp:taxon-name>, <tp:taxon-name><tp:taxon-name-part taxon-name-part-type="superorder">Peracarida</tp:taxon-name-part></tp:taxon-name>) of Kuwait, with an updated checklist</article-title><source>Zookeys</source><day>05</day><month>01</month><year>2022</year><volume>1080</volume><fpage>107</fpage><lpage>133</lpage><pub-id pub-id-type="doi">10.3897/zookeys.1080.71370</pub-id></mixed-citation></tp:treatment-meta><tp:nomenclature><label>﻿</label><tp:taxon-name>
                  <object-id xmlns:xlink="http://www.w3.org/1999/xlink" content-type="arpha" xlink:type="simple">7CD2EB0A-C6D9-5CE4-9198-A38DC4429B7E</object-id>
                  <tp:taxon-name-part taxon-name-part-type="genus" reg="Eisothistos">Eisothistos</tp:taxon-name-part>
                </tp:taxon-name><tp:taxon-authority>sp.</tp:taxon-authority><xref ref-type="fig" rid="F2">Figure 2B</xref></tp:nomenclature><tp:treatment-sec sec-type="material" id="SECID0E54BG"><title>Material examined.</title><p>1 ♂; St. 38; <named-content xmlns:xlink="http://www.w3.org/1999/xlink" content-type="dwc:verbatimCoordinates" xlink:type="simple"><named-content content-type="geo-json" specific-use="{&#34;type&#34;:&#34;Point&#34;,&#34;coordinates&#34;:[48.297300,29.467483]}" id="NCID0EH5BG" xlink:type="simple">29°28.049'N, 48°17.838'E</named-content></named-content>; 22 Dec. 2014.</p></tp:treatment-sec><tp:treatment-sec sec-type="distribution" id="SECID0EM5BG"><title>Distribution.</title><p>New record for Kuwait</p></tp:treatment-sec><tp:treatment-sec><!--Section generated to contain objects referenced in tp:taxon-treatment.--><fig id="F2" position="float" orientation="portrait"><object-id xmlns:xlink="http://www.w3.org/1999/xlink" content-type="doi" xlink:type="simple">10.3897/zookeys.1080.71370.figure2</object-id><object-id xmlns:xlink="http://www.w3.org/1999/xlink" content-type="arpha" xlink:type="simple">1E905117-DCA6-597F-B576-CD6340E7FE96</object-id><label>Figure 2.</label><caption><p><bold>A</bold><italic><tp:taxon-name><tp:taxon-name-part taxon-name-part-type="genus" reg="Amakusanthura">Amakusanthura</tp:taxon-name-part></tp:taxon-name></italic> sp. from Kubbar Island <bold>B</bold><italic><tp:taxon-name><tp:taxon-name-part taxon-name-part-type="genus" reg="Eisothistos">Eisothistos</tp:taxon-name-part></tp:taxon-name></italic> sp. from Failaka Island <bold>C</bold><italic><tp:taxon-name><tp:taxon-name-part taxon-name-part-type="genus" reg="Atarbolana">Atarbolana</tp:taxon-name-part><tp:taxon-name-part taxon-name-part-type="species" reg="exoconta">exoconta</tp:taxon-name-part></tp:taxon-name></italic> Bruce &amp; Javed, 1987 from Masfat Al-Ahmadi <bold>D</bold><italic><tp:taxon-name><tp:taxon-name-part taxon-name-part-type="genus" reg="Baharilana">Baharilana</tp:taxon-name-part><tp:taxon-name-part taxon-name-part-type="species" reg="kiabii">kiabii</tp:taxon-name-part></tp:taxon-name></italic> Khalaji- Pirbalouty &amp; Wägele, 2011from Al-Nuwaiseeb <bold>E</bold><italic><tp:taxon-name><tp:taxon-name-part taxon-name-part-type="genus" reg="Cirolana">Cirolana</tp:taxon-name-part><tp:taxon-name-part taxon-name-part-type="species" reg="tarahomii">tarahomii</tp:taxon-name-part></tp:taxon-name></italic> Khalaji-Pirbalouty &amp; Wägele, 2011 from Quaruh Island <bold>F</bold><italic><tp:taxon-name><tp:taxon-name-part taxon-name-part-type="genus" reg="Eurydice">Eurydice</tp:taxon-name-part><tp:taxon-name-part taxon-name-part-type="species" reg="peraticis">peraticis</tp:taxon-name-part></tp:taxon-name></italic> Jones, 1974 from Alkhiran <bold>G</bold><italic><tp:taxon-name><tp:taxon-name-part taxon-name-part-type="genus" reg="Metacirolana">Metacirolana</tp:taxon-name-part></tp:taxon-name></italic> sp. from Um-Almaradim <bold>H</bold><italic><tp:taxon-name><tp:taxon-name-part taxon-name-part-type="genus" reg="Lanocira">Lanocira</tp:taxon-name-part><tp:taxon-name-part taxon-name-part-type="species" reg="gardineri">gardineri</tp:taxon-name-part></tp:taxon-name></italic> Stebbing, 1904 from Al-Shamaimah.</p></caption><graphic xmlns:xlink="http://www.w3.org/1999/xlink" xlink:href="zookeys-1080-107-g002.jpg" position="float" orientation="portrait" xlink:type="simple" id="oo_630439.jpg"><uri content-type="original_file" xlink:type="simple">https://binary.pensoft.net/fig/630439</uri></graphic></fig></tp:treatment-sec></tp:taxon-treatment>
