# Supplementary material for: ﻿Diversity and distribution of the Isopoda (Crustacea, Peracarida) of Kuwait, with an updated checklist
Source: Zookeys. 2022 Jan 5;1080:107–33. doi: 10.3897/zookeys.1080.71370 (PMC8755704; doi:10.3897/zookeys.1080.71370)
Supplement: XML Treatment for Eurydice marzouqui [file zookeys.1080.71370-treatment7.xml]

<!DOCTYPE tp:taxon-treatment
  PUBLIC "-//TaxonX//DTD Taxonomic Treatment Publishing DTD v0 20100105//EN" "tax-treatment-NSO.dtd">
<tp:taxon-treatment xmlns:tp="http://www.plazi.org/taxpub"><tp:treatment-meta><kwd-group><label>Taxon classification</label><kwd>
                    <named-content content-type="kingdom">Animalia</named-content>
                  </kwd><kwd>
                    <named-content content-type="order">Isopoda</named-content>
                  </kwd><kwd>
                    <named-content content-type="family">Expanathuridae</named-content>
                  </kwd></kwd-group><mixed-citation publication-type="journal"><person-group><name><surname>Al-Kandari</surname><given-names>Manal Abdulrahman</given-names></name><name><surname>Khalaji-Pirbalouty</surname><given-names>Valiallah</given-names></name><name><surname>Abdulkhaliq</surname><given-names>Hadeel</given-names></name><name><surname>Chen</surname><given-names>Weizhong</given-names></name></person-group><article-title>﻿Diversity and distribution of the <tp:taxon-name><tp:taxon-name-part taxon-name-part-type="order">Isopoda</tp:taxon-name-part></tp:taxon-name> (<tp:taxon-name><tp:taxon-name-part taxon-name-part-type="subphylum">Crustacea</tp:taxon-name-part></tp:taxon-name>, <tp:taxon-name><tp:taxon-name-part taxon-name-part-type="superorder">Peracarida</tp:taxon-name-part></tp:taxon-name>) of Kuwait, with an updated checklist</article-title><source>Zookeys</source><day>05</day><month>01</month><year>2022</year><volume>1080</volume><fpage>107</fpage><lpage>133</lpage><pub-id pub-id-type="doi">10.3897/zookeys.1080.71370</pub-id></mixed-citation></tp:treatment-meta><tp:nomenclature><label>﻿</label><tp:taxon-name>
                  <object-id xmlns:xlink="http://www.w3.org/1999/xlink" content-type="arpha" xlink:type="simple">8B98574E-A443-5EC8-9C30-9F05FEBC460C</object-id>
                  <tp:taxon-name-part taxon-name-part-type="genus" reg="Eurydice">Eurydice</tp:taxon-name-part>
                  <tp:taxon-name-part taxon-name-part-type="species" reg="marzouqui">marzouqui</tp:taxon-name-part>
                </tp:taxon-name><tp:taxon-authority>Jones &amp; Nithyanandan, 2012</tp:taxon-authority><tp:nomenclature-citation-list><tp:nomenclature-citation><tp:taxon-name>
                      <tp:taxon-name-part taxon-name-part-type="genus" reg="Eurydice">Eurydice</tp:taxon-name-part>
                      <tp:taxon-name-part taxon-name-part-type="species" reg="marzouqui">marzouqui</tp:taxon-name-part>
                    </tp:taxon-name><comment>Jones &amp; Nithyanandan, 2012: 47–48, figs 1–4; Tarut Bay, Saudi Arabia (type locality).</comment></tp:nomenclature-citation></tp:nomenclature-citation-list></tp:nomenclature><tp:treatment-sec sec-type="distribution" id="SECID0EGNAI"><title>Distribution.</title><p>Sabah Al-Ahmad Sea City Waterways, Kuwait; Manifa, Saudi Arabia (<xref ref-type="bibr" rid="B33">Jones and Nithyanandan 2012</xref>).</p></tp:treatment-sec><ref-list><ref id="B33"><mixed-citation xmlns:xlink="http://www.w3.org/1999/xlink" xlink:type="simple"><person-group><name name-style="western"><surname>Jones</surname><given-names>DA</given-names></name><name name-style="western"><surname>Nithyanandan</surname><given-names>M</given-names></name></person-group> (<year>2012</year>) <article-title>Taxonomy and distribution of the genus <italic><tp:taxon-name><tp:taxon-name-part taxon-name-part-type="genus">Eurydice</tp:taxon-name-part></tp:taxon-name></italic> Leach, 1815 (<tp:taxon-name><tp:taxon-name-part taxon-name-part-type="subphylum">Crustacea</tp:taxon-name-part></tp:taxon-name>, <tp:taxon-name><tp:taxon-name-part taxon-name-part-type="order">Isopoda</tp:taxon-name-part></tp:taxon-name>, <tp:taxon-name><tp:taxon-name-part taxon-name-part-type="family">Cirolanidae</tp:taxon-name-part></tp:taxon-name>) from the Arabian region, including three new species.</article-title><source>Zootaxa</source><volume>716</volume>(<issue>3314</issue>): <fpage>45</fpage>–<lpage>57</lpage>. <ext-link xlink:href="10.11646/zootaxa.3314.1.4" ext-link-type="doi" xlink:type="simple">https://doi.org/10.11646/zootaxa.3314.1.4</ext-link></mixed-citation></ref></ref-list></tp:taxon-treatment>
