# Supplementary material for: ﻿Diversity and distribution of the Isopoda (Crustacea, Peracarida) of Kuwait, with an updated checklist
Source: Zookeys. 2022 Jan 5;1080:107–33. doi: 10.3897/zookeys.1080.71370 (PMC8755704; doi:10.3897/zookeys.1080.71370)
Supplement: XML Treatment for Nerocila sigani [file zookeys.1080.71370-treatment15.xml]

<!DOCTYPE tp:taxon-treatment
  PUBLIC "-//TaxonX//DTD Taxonomic Treatment Publishing DTD v0 20100105//EN" "tax-treatment-NSO.dtd">
<tp:taxon-treatment xmlns:tp="http://www.plazi.org/taxpub"><tp:treatment-meta><kwd-group><label>Taxon classification</label><kwd>
                  <named-content content-type="kingdom">Animalia</named-content>
                </kwd><kwd>
                  <named-content content-type="order">Isopoda</named-content>
                </kwd><kwd>
                  <named-content content-type="family">Expanathuridae</named-content>
                </kwd></kwd-group><mixed-citation publication-type="journal"><person-group><name><surname>Al-Kandari</surname><given-names>Manal Abdulrahman</given-names></name><name><surname>Khalaji-Pirbalouty</surname><given-names>Valiallah</given-names></name><name><surname>Abdulkhaliq</surname><given-names>Hadeel</given-names></name><name><surname>Chen</surname><given-names>Weizhong</given-names></name></person-group><article-title>﻿Diversity and distribution of the <tp:taxon-name><tp:taxon-name-part taxon-name-part-type="order">Isopoda</tp:taxon-name-part></tp:taxon-name> (<tp:taxon-name><tp:taxon-name-part taxon-name-part-type="subphylum">Crustacea</tp:taxon-name-part></tp:taxon-name>, <tp:taxon-name><tp:taxon-name-part taxon-name-part-type="superorder">Peracarida</tp:taxon-name-part></tp:taxon-name>) of Kuwait, with an updated checklist</article-title><source>Zookeys</source><day>05</day><month>01</month><year>2022</year><volume>1080</volume><fpage>107</fpage><lpage>133</lpage><pub-id pub-id-type="doi">10.3897/zookeys.1080.71370</pub-id></mixed-citation></tp:treatment-meta><tp:nomenclature><label>﻿</label><tp:taxon-name>
                <object-id xmlns:xlink="http://www.w3.org/1999/xlink" content-type="arpha" xlink:type="simple">73AEEDC7-A449-58F0-BBDE-15CC5216E0E1</object-id>
                <tp:taxon-name-part taxon-name-part-type="genus" reg="Nerocila">Nerocila</tp:taxon-name-part>
                <tp:taxon-name-part taxon-name-part-type="species" reg="sigani">sigani</tp:taxon-name-part>
              </tp:taxon-name><tp:taxon-authority>Bowman &amp; Tareen, 1983</tp:taxon-authority><tp:nomenclature-citation-list><tp:nomenclature-citation><tp:taxon-name>
                    <tp:taxon-name-part taxon-name-part-type="genus" reg="Nerocila">Nerocila</tp:taxon-name-part>
                    <tp:taxon-name-part taxon-name-part-type="species" reg="sigani">sigani</tp:taxon-name-part>
                  </tp:taxon-name><comment>Bowman &amp; Tareen, 1983: 12, fig. 9; Kuwait (type locality).</comment></tp:nomenclature-citation></tp:nomenclature-citation-list></tp:nomenclature><tp:treatment-sec sec-type="distribution" id="SECID0EUEBI"><title>Distribution.</title><p>Kuwait (<xref ref-type="bibr" rid="B12">Bowman and Tareen 1983</xref>).</p></tp:treatment-sec><ref-list><ref id="B12"><mixed-citation xmlns:xlink="http://www.w3.org/1999/xlink" xlink:type="simple"><person-group><name name-style="western"><surname>Bowman</surname><given-names>TE</given-names></name><name name-style="western"><surname>Tareen</surname><given-names>IU</given-names></name></person-group> (<year>1983</year>) <tp:taxon-name><tp:taxon-name-part taxon-name-part-type="family">Cymothoidae</tp:taxon-name-part></tp:taxon-name> from Fishes of Kuwait (Arabian Gulf) (<tp:taxon-name><tp:taxon-name-part taxon-name-part-type="subphylum">Crustacea</tp:taxon-name-part></tp:taxon-name>: <tp:taxon-name><tp:taxon-name-part taxon-name-part-type="order">Isopoda</tp:taxon-name-part></tp:taxon-name>). Smithsonian Contributions to Zoology, 30 pp. <ext-link xlink:href="10.5479/si.00810282.382" ext-link-type="doi" xlink:type="simple">https://doi.org/10.5479/si.00810282.382</ext-link></mixed-citation></ref></ref-list></tp:taxon-treatment>
