# Supplementary material for: ﻿Diversity and distribution of the Isopoda (Crustacea, Peracarida) of Kuwait, with an updated checklist
Source: Zookeys. 2022 Jan 5;1080:107–33. doi: 10.3897/zookeys.1080.71370 (PMC8755704; doi:10.3897/zookeys.1080.71370)
Supplement: XML Treatment for Ligia persica [file zookeys.1080.71370-treatment22.xml]

<!DOCTYPE tp:taxon-treatment
  PUBLIC "-//TaxonX//DTD Taxonomic Treatment Publishing DTD v0 20100105//EN" "tax-treatment-NSO.dtd">
<tp:taxon-treatment xmlns:tp="http://www.plazi.org/taxpub"><tp:treatment-meta><kwd-group><label>Taxon classification</label><kwd>
                  <named-content content-type="kingdom">Animalia</named-content>
                </kwd><kwd>
                  <named-content content-type="order">Isopoda</named-content>
                </kwd><kwd>
                  <named-content content-type="family">Ligiidae</named-content>
                </kwd></kwd-group><mixed-citation publication-type="journal"><person-group><name><surname>Al-Kandari</surname><given-names>Manal Abdulrahman</given-names></name><name><surname>Khalaji-Pirbalouty</surname><given-names>Valiallah</given-names></name><name><surname>Abdulkhaliq</surname><given-names>Hadeel</given-names></name><name><surname>Chen</surname><given-names>Weizhong</given-names></name></person-group><article-title>﻿Diversity and distribution of the <tp:taxon-name><tp:taxon-name-part taxon-name-part-type="order">Isopoda</tp:taxon-name-part></tp:taxon-name> (<tp:taxon-name><tp:taxon-name-part taxon-name-part-type="subphylum">Crustacea</tp:taxon-name-part></tp:taxon-name>, <tp:taxon-name><tp:taxon-name-part taxon-name-part-type="superorder">Peracarida</tp:taxon-name-part></tp:taxon-name>) of Kuwait, with an updated checklist</article-title><source>Zookeys</source><day>05</day><month>01</month><year>2022</year><volume>1080</volume><fpage>107</fpage><lpage>133</lpage><pub-id pub-id-type="doi">10.3897/zookeys.1080.71370</pub-id></mixed-citation></tp:treatment-meta><tp:nomenclature><label>﻿</label><tp:taxon-name>
                <object-id xmlns:xlink="http://www.w3.org/1999/xlink" content-type="arpha" xlink:type="simple">36ED24AF-1E34-5741-BE18-9E5F4A6F18E9</object-id>
                <tp:taxon-name-part taxon-name-part-type="genus" reg="Ligia">Ligia</tp:taxon-name-part>
                <tp:taxon-name-part taxon-name-part-type="species" reg="persica">persica</tp:taxon-name-part>
              </tp:taxon-name><tp:taxon-authority>Khalaji-Pirbalouty &amp; Wägele, 2010</tp:taxon-authority><xref ref-type="fig" rid="F3">Figure 3C</xref><tp:nomenclature-citation-list><tp:nomenclature-citation><tp:taxon-name>
                    <tp:taxon-name-part taxon-name-part-type="genus" reg="Ligia">Ligia</tp:taxon-name-part>
                    <tp:taxon-name-part taxon-name-part-type="species" reg="persica">persica</tp:taxon-name-part>
                  </tp:taxon-name><comment>Khalaji-Pirbalouty &amp; Wägele, 2010b: 136–149, figs 2–7; Kish Island, Iran (type locality).</comment></tp:nomenclature-citation><tp:nomenclature-citation><tp:taxon-name>
                    <tp:taxon-name-part taxon-name-part-type="genus" reg="Ligia">Ligia</tp:taxon-name-part>
                    <tp:taxon-name-part taxon-name-part-type="species" reg="exotica">exotica</tp:taxon-name-part>
                  </tp:taxon-name><comment>Roux, 1828. – Jones, 1986: 148, pl. 40.</comment></tp:nomenclature-citation></tp:nomenclature-citation-list></tp:nomenclature><tp:treatment-sec sec-type="material" id="SECID0EC6BI"><title>Material examined.</title><p>1 ♀; St. 7; <named-content xmlns:xlink="http://www.w3.org/1999/xlink" content-type="dwc:verbatimCoordinates" xlink:type="simple"><named-content content-type="geo-json" specific-use="{&#34;type&#34;:&#34;Point&#34;,&#34;coordinates&#34;:[47.753050,29.374950]}" id="NCID0EL6BI" xlink:type="simple">29°22.497'N, 47°45.183'E</named-content></named-content>; 2 Feb. 2014; 4 ♂♂, 2 ♀♀; St. 8; <named-content xmlns:xlink="http://www.w3.org/1999/xlink" content-type="dwc:verbatimCoordinates" xlink:type="simple"><named-content content-type="geo-json" specific-use="{&#34;type&#34;:&#34;Point&#34;,&#34;coordinates&#34;:[47.836533,29.384117]}" id="NCID0ET6BI" xlink:type="simple">29°23.047'N, 47°50.192'E</named-content></named-content>; 3 Feb. 2014; 3 ♂♂, 17 ♀♀; St. 12; <named-content xmlns:xlink="http://www.w3.org/1999/xlink" content-type="dwc:verbatimCoordinates" xlink:type="simple"><named-content content-type="geo-json" specific-use="{&#34;type&#34;:&#34;Point&#34;,&#34;coordinates&#34;:[47.996667,29.391350]}" id="NCID0E26BI" xlink:type="simple">29°23.481'N, 47°59.800'E</named-content></named-content>; 8 Dec. 2013 20 ♂♂ and ♀♀; St. 13; <named-content xmlns:xlink="http://www.w3.org/1999/xlink" content-type="dwc:verbatimCoordinates" xlink:type="simple"><named-content content-type="geo-json" specific-use="{&#34;type&#34;:&#34;Point&#34;,&#34;coordinates&#34;:[48.022400,29.366317]}" id="NCID0EDACI" xlink:type="simple">29°21.979'N, 48°01.344'E</named-content></named-content>; 19 Jan. 2014; 4 ♂♂, 6 ♀♀; St. 26; <named-content xmlns:xlink="http://www.w3.org/1999/xlink" content-type="dwc:verbatimCoordinates" xlink:type="simple"><named-content content-type="geo-json" specific-use="{&#34;type&#34;:&#34;Point&#34;,&#34;coordinates&#34;:[48.401300,28.579900]}" id="NCID0ELACI" xlink:type="simple">28°34.794'N, 48°24.078'E</named-content></named-content>; 4 Marc. 2014; 4 ♂♂, 4 ♀♀; St. 28; <named-content xmlns:xlink="http://www.w3.org/1999/xlink" content-type="dwc:verbatimCoordinates" xlink:type="simple"><named-content content-type="geo-json" specific-use="{&#34;type&#34;:&#34;Point&#34;,&#34;coordinates&#34;:[48.653267,28.682317]}" id="NCID0ETACI" xlink:type="simple">28°40.939'N, 48°39.196'E</named-content></named-content>; 11 Nov. 2014.</p></tp:treatment-sec><tp:treatment-sec sec-type="distribution" id="SECID0EYACI"><title>Distribution.</title><p>Iran, Oman, and United Arab Emirates (<xref ref-type="bibr" rid="B63">Taiti and Checcucci 2011</xref>; Khalaji-Pirbalouty and Wägele 2010), new record for Kuwait.</p><sec sec-type="Family Olibrinidae Budde-Lund, 1913" id="SECID0ECBCI"><title>Family <tp:taxon-name><tp:taxon-name-part taxon-name-part-type="family">Olibrinidae</tp:taxon-name-part></tp:taxon-name> Budde-Lund, 1913</title></sec></tp:treatment-sec><tp:treatment-sec><!--Section generated to contain objects referenced in tp:taxon-treatment.--><fig id="F3" position="float" orientation="portrait"><object-id xmlns:xlink="http://www.w3.org/1999/xlink" content-type="doi" xlink:type="simple">10.3897/zookeys.1080.71370.figure3</object-id><object-id xmlns:xlink="http://www.w3.org/1999/xlink" content-type="arpha" xlink:type="simple">2EC41CE1-7DB8-5AC6-B2EA-EB00B50D999A</object-id><label>Figure 3.</label><caption><p><bold>A</bold><italic><tp:taxon-name><tp:taxon-name-part taxon-name-part-type="genus" reg="Gnathia">Gnathia</tp:taxon-name-part></tp:taxon-name></italic> sp. from Al-Nuwaiseeb <bold>B</bold><italic><tp:taxon-name><tp:taxon-name-part taxon-name-part-type="genus" reg="Elaphognathia">Elaphognathia</tp:taxon-name-part></tp:taxon-name></italic> sp., from Al-Shamaimah <bold>C</bold><italic><tp:taxon-name><tp:taxon-name-part taxon-name-part-type="genus" reg="Ligia">Ligia</tp:taxon-name-part><tp:taxon-name-part taxon-name-part-type="species" reg="persica">persica</tp:taxon-name-part></tp:taxon-name></italic> from Al-Nuwaiseeb <bold>D</bold><italic><tp:taxon-name><tp:taxon-name-part taxon-name-part-type="genus" reg="Tylos">Tylos</tp:taxon-name-part><tp:taxon-name-part taxon-name-part-type="species" reg="maindroni">maindroni</tp:taxon-name-part></tp:taxon-name></italic> Giordani Soika, 1954 from Kubbar Island <bold>E</bold><italic><tp:taxon-name><tp:taxon-name-part taxon-name-part-type="genus" reg="Cymodoce">Cymodoce</tp:taxon-name-part><tp:taxon-name-part taxon-name-part-type="species" reg="delvarii">delvarii</tp:taxon-name-part></tp:taxon-name></italic> Khalaji-Pirbalouty, Bruce &amp; Wägele, 2013 from Al-Nuwaiseeb <bold>F</bold><italic><tp:taxon-name><tp:taxon-name-part taxon-name-part-type="genus" reg="Cymodoce">C.</tp:taxon-name-part><tp:taxon-name-part taxon-name-part-type="species" reg="fuscina">fuscina</tp:taxon-name-part></tp:taxon-name></italic> Schotte &amp; Kensley, 2005 from USNM <bold>G</bold><italic><tp:taxon-name><tp:taxon-name-part taxon-name-part-type="genus" reg="Cymodoce">C.</tp:taxon-name-part><tp:taxon-name-part taxon-name-part-type="species" reg="waegelei">waegelei</tp:taxon-name-part></tp:taxon-name></italic> Khalaji-Pirbalouty &amp; Raupach,, 2014 from Al-Nuwaseeb <bold>H</bold><italic><tp:taxon-name><tp:taxon-name-part taxon-name-part-type="genus" reg="Dynamenella">Dynamenella</tp:taxon-name-part><tp:taxon-name-part taxon-name-part-type="species" reg="granulata">granulata</tp:taxon-name-part></tp:taxon-name></italic> Javed &amp; Ahmed, 1988 from Um-Almaradim.</p></caption><graphic xmlns:xlink="http://www.w3.org/1999/xlink" xlink:href="zookeys-1080-107-g003.jpg" position="float" orientation="portrait" xlink:type="simple" id="oo_630440.jpg"><uri content-type="original_file" xlink:type="simple">https://binary.pensoft.net/fig/630440</uri></graphic></fig></tp:treatment-sec><ref-list><ref id="B63"><mixed-citation xmlns:xlink="http://www.w3.org/1999/xlink" xlink:type="simple"><person-group><name name-style="western"><surname>Taiti</surname><given-names>S</given-names></name><name name-style="western"><surname>Checcucci</surname><given-names>I</given-names></name></person-group> (<year>2011</year>) <article-title>Order <tp:taxon-name><tp:taxon-name-part taxon-name-part-type="order">Isopoda</tp:taxon-name-part></tp:taxon-name>, suborder <tp:taxon-name><tp:taxon-name-part taxon-name-part-type="suborder">Oniscidea</tp:taxon-name-part></tp:taxon-name>. In: Van Harten A (Ed.</article-title><source>) Arthropod Fauna of the UAE</source><volume>4</volume>: <fpage>33</fpage>–<lpage>58</lpage>.</mixed-citation></ref></ref-list></tp:taxon-treatment>
