# Supplementary material for: ﻿Diversity and distribution of the Isopoda (Crustacea, Peracarida) of Kuwait, with an updated checklist
Source: Zookeys. 2022 Jan 5;1080:107–33. doi: 10.3897/zookeys.1080.71370 (PMC8755704; doi:10.3897/zookeys.1080.71370)
Supplement: XML Treatment for Olibrinus antennatus [file zookeys.1080.71370-treatment23.xml]

<!DOCTYPE tp:taxon-treatment
  PUBLIC "-//TaxonX//DTD Taxonomic Treatment Publishing DTD v0 20100105//EN" "tax-treatment-NSO.dtd">
<tp:taxon-treatment xmlns:tp="http://www.plazi.org/taxpub"><tp:treatment-meta><kwd-group><label>Taxon classification</label><kwd>
                  <named-content content-type="kingdom">Animalia</named-content>
                </kwd><kwd>
                  <named-content content-type="order">Isopoda</named-content>
                </kwd><kwd>
                  <named-content content-type="family">Olibrinidae</named-content>
                </kwd></kwd-group><mixed-citation publication-type="journal"><person-group><name><surname>Al-Kandari</surname><given-names>Manal Abdulrahman</given-names></name><name><surname>Khalaji-Pirbalouty</surname><given-names>Valiallah</given-names></name><name><surname>Abdulkhaliq</surname><given-names>Hadeel</given-names></name><name><surname>Chen</surname><given-names>Weizhong</given-names></name></person-group><article-title>﻿Diversity and distribution of the <tp:taxon-name><tp:taxon-name-part taxon-name-part-type="order">Isopoda</tp:taxon-name-part></tp:taxon-name> (<tp:taxon-name><tp:taxon-name-part taxon-name-part-type="subphylum">Crustacea</tp:taxon-name-part></tp:taxon-name>, <tp:taxon-name><tp:taxon-name-part taxon-name-part-type="superorder">Peracarida</tp:taxon-name-part></tp:taxon-name>) of Kuwait, with an updated checklist</article-title><source>Zookeys</source><day>05</day><month>01</month><year>2022</year><volume>1080</volume><fpage>107</fpage><lpage>133</lpage><pub-id pub-id-type="doi">10.3897/zookeys.1080.71370</pub-id></mixed-citation></tp:treatment-meta><tp:nomenclature><label>﻿</label><tp:taxon-name>
                <object-id xmlns:xlink="http://www.w3.org/1999/xlink" content-type="arpha" xlink:type="simple">CEC8FE68-199B-5DFA-8EC8-5054BDA01561</object-id>
                <tp:taxon-name-part taxon-name-part-type="genus" reg="Olibrinus">Olibrinus</tp:taxon-name-part>
                <tp:taxon-name-part taxon-name-part-type="species" reg="antennatus">antennatus</tp:taxon-name-part>
              </tp:taxon-name><tp:taxon-authority>Budde-Lund, 1902</tp:taxon-authority><tp:nomenclature-citation-list><tp:nomenclature-citation><tp:taxon-name>
                    <tp:taxon-name-part taxon-name-part-type="genus" reg="Olibrinus">Olibrinus</tp:taxon-name-part>
                    <tp:taxon-name-part taxon-name-part-type="species" reg="antennatus">antennatus</tp:taxon-name-part>
                  </tp:taxon-name><comment>Budde-Lund, 1902: 379, Malaysia (type locality); Schmalfuss, 2003: 182; Taiti &amp; Ferrara, 2004: 223, pl. 4.</comment></tp:nomenclature-citation></tp:nomenclature-citation-list></tp:nomenclature><tp:treatment-sec sec-type="material" id="SECID0EJDCI"><title>Material examined.</title><p>1 ♀; St. 3; <named-content xmlns:xlink="http://www.w3.org/1999/xlink" content-type="dwc:verbatimCoordinates" xlink:type="simple"><named-content content-type="geo-json" specific-use="{&#34;type&#34;:&#34;Point&#34;,&#34;coordinates&#34;:[48.124167,29.656717]}" id="NCID0ESDCI" xlink:type="simple">29°39.403'N, 48°07.450'E</named-content></named-content>; 24 Nov. 2014.</p></tp:treatment-sec><tp:treatment-sec sec-type="distribution" id="SECID0EXDCI"><title>Distribution.</title><p>Indian Ocean (<xref ref-type="bibr" rid="B65">Taiti and Ferrara 2004</xref>), coastal waters of Iran (Khalaji-Pirbalouty, unpublished data), new record for Kuwait.</p><sec sec-type="Family Tylidae Milne-Edwards, 1840" id="SECID0EBECI"><title>Family <tp:taxon-name><tp:taxon-name-part taxon-name-part-type="family">Tylidae</tp:taxon-name-part></tp:taxon-name> Milne-Edwards, 1840</title></sec></tp:treatment-sec><ref-list><ref id="B65"><mixed-citation xmlns:xlink="http://www.w3.org/1999/xlink" xlink:type="simple"><person-group><name name-style="western"><surname>Taiti</surname><given-names>S</given-names></name><name name-style="western"><surname>Ferrara</surname><given-names>F</given-names></name></person-group> (<year>2004</year>) <article-title>The terrestrial <tp:taxon-name><tp:taxon-name-part taxon-name-part-type="order">Isopoda</tp:taxon-name-part></tp:taxon-name> (<tp:taxon-name><tp:taxon-name-part taxon-name-part-type="subphylum">Crustacea</tp:taxon-name-part></tp:taxon-name>: <tp:taxon-name><tp:taxon-name-part taxon-name-part-type="suborder">Oniscidea</tp:taxon-name-part></tp:taxon-name>) of the Socotra Archipelago.</article-title><source>Fauna of Arabia</source><volume>20</volume>: <fpage>211</fpage>–<lpage>325</lpage>.</mixed-citation></ref></ref-list></tp:taxon-treatment>
