# Supplementary material for: ﻿Diversity and distribution of the Isopoda (Crustacea, Peracarida) of Kuwait, with an updated checklist
Source: Zookeys. 2022 Jan 5;1080:107–33. doi: 10.3897/zookeys.1080.71370 (PMC8755704; doi:10.3897/zookeys.1080.71370)
Supplement: XML Treatment for Dynamenella granulata [file zookeys.1080.71370-treatment28.xml]

<!DOCTYPE tp:taxon-treatment
  PUBLIC "-//TaxonX//DTD Taxonomic Treatment Publishing DTD v0 20100105//EN" "tax-treatment-NSO.dtd">
<tp:taxon-treatment xmlns:tp="http://www.plazi.org/taxpub"><tp:treatment-meta><kwd-group><label>Taxon classification</label><kwd>
                  <named-content content-type="kingdom">Animalia</named-content>
                </kwd><kwd>
                  <named-content content-type="order">Isopoda</named-content>
                </kwd><kwd>
                  <named-content content-type="family">Sphaeromatidae</named-content>
                </kwd></kwd-group><mixed-citation publication-type="journal"><person-group><name><surname>Al-Kandari</surname><given-names>Manal Abdulrahman</given-names></name><name><surname>Khalaji-Pirbalouty</surname><given-names>Valiallah</given-names></name><name><surname>Abdulkhaliq</surname><given-names>Hadeel</given-names></name><name><surname>Chen</surname><given-names>Weizhong</given-names></name></person-group><article-title>﻿Diversity and distribution of the <tp:taxon-name><tp:taxon-name-part taxon-name-part-type="order">Isopoda</tp:taxon-name-part></tp:taxon-name> (<tp:taxon-name><tp:taxon-name-part taxon-name-part-type="subphylum">Crustacea</tp:taxon-name-part></tp:taxon-name>, <tp:taxon-name><tp:taxon-name-part taxon-name-part-type="superorder">Peracarida</tp:taxon-name-part></tp:taxon-name>) of Kuwait, with an updated checklist</article-title><source>Zookeys</source><day>05</day><month>01</month><year>2022</year><volume>1080</volume><fpage>107</fpage><lpage>133</lpage><pub-id pub-id-type="doi">10.3897/zookeys.1080.71370</pub-id></mixed-citation></tp:treatment-meta><tp:nomenclature><label>﻿</label><tp:taxon-name>
                <object-id xmlns:xlink="http://www.w3.org/1999/xlink" content-type="arpha" xlink:type="simple">48B0A4BE-9C21-5DFB-B0B9-8B2B1092CA88</object-id>
                <tp:taxon-name-part taxon-name-part-type="genus" reg="Dynamenella">Dynamenella</tp:taxon-name-part>
                <tp:taxon-name-part taxon-name-part-type="species" reg="granulata">granulata</tp:taxon-name-part>
              </tp:taxon-name><tp:taxon-authority>Javed &amp; Ahmed, 1988</tp:taxon-authority><xref ref-type="fig" rid="F3">Figure 3H</xref><tp:nomenclature-citation-list><tp:nomenclature-citation><tp:taxon-name>
                    <tp:taxon-name-part taxon-name-part-type="genus" reg="Dynamenella">Dynamenella</tp:taxon-name-part>
                    <tp:taxon-name-part taxon-name-part-type="species" reg="granulata">granulata</tp:taxon-name-part>
                  </tp:taxon-name><comment>Javed &amp; Ahmed, 1988: 234–236, figs 1–3, Karachi coast, Pakistan (type locality).</comment></tp:nomenclature-citation></tp:nomenclature-citation-list></tp:nomenclature><tp:treatment-sec sec-type="material" id="SECID0E6WCI"><title>Materials examined.</title><p>1 juvenile; St. 25; <named-content xmlns:xlink="http://www.w3.org/1999/xlink" content-type="dwc:verbatimCoordinates" xlink:type="simple"><named-content content-type="geo-json" specific-use="{&#34;type&#34;:&#34;Point&#34;,&#34;coordinates&#34;:[48.390483,28.646883]}" id="NCID0EIXCI" xlink:type="simple">28°38.813'N, 48°23.429'E</named-content></named-content>; 3 Mar. 2014; 1 sub-adult ♂, 2 ♀♀, 1 juvenile; St. 28; <named-content xmlns:xlink="http://www.w3.org/1999/xlink" content-type="dwc:verbatimCoordinates" xlink:type="simple"><named-content content-type="geo-json" specific-use="{&#34;type&#34;:&#34;Point&#34;,&#34;coordinates&#34;:[48.653267,28.682317]}" id="NCID0EQXCI" xlink:type="simple">28°40.939'N, 48°39.196'E</named-content></named-content>; 11 Nov. 2014; 4 sub-adults ♂♂, 5 ♀♀, 5 juveniles; St. 33; <named-content xmlns:xlink="http://www.w3.org/1999/xlink" content-type="dwc:verbatimCoordinates" xlink:type="simple"><named-content content-type="geo-json" specific-use="{&#34;type&#34;:&#34;Point&#34;,&#34;coordinates&#34;:[48.491200,29.072950]}" id="NCID0EYXCI" xlink:type="simple">29°04.377'N, 48°29.472'E</named-content></named-content>; 9 Nov. 2014.</p></tp:treatment-sec><tp:treatment-sec sec-type="distribution" id="SECID0E4XCI"><title>Distribution.</title><p>Pakistan and Iran coasts (Javed &amp; Ahmed, 1988; Khalaji-Pirbalouty unpublished data), new record for Kuwait.</p></tp:treatment-sec><tp:treatment-sec><!--Section generated to contain objects referenced in tp:taxon-treatment.--><fig id="F3" position="float" orientation="portrait"><object-id xmlns:xlink="http://www.w3.org/1999/xlink" content-type="doi" xlink:type="simple">10.3897/zookeys.1080.71370.figure3</object-id><object-id xmlns:xlink="http://www.w3.org/1999/xlink" content-type="arpha" xlink:type="simple">2EC41CE1-7DB8-5AC6-B2EA-EB00B50D999A</object-id><label>Figure 3.</label><caption><p><bold>A</bold><italic><tp:taxon-name><tp:taxon-name-part taxon-name-part-type="genus" reg="Gnathia">Gnathia</tp:taxon-name-part></tp:taxon-name></italic> sp. from Al-Nuwaiseeb <bold>B</bold><italic><tp:taxon-name><tp:taxon-name-part taxon-name-part-type="genus" reg="Elaphognathia">Elaphognathia</tp:taxon-name-part></tp:taxon-name></italic> sp., from Al-Shamaimah <bold>C</bold><italic><tp:taxon-name><tp:taxon-name-part taxon-name-part-type="genus" reg="Ligia">Ligia</tp:taxon-name-part><tp:taxon-name-part taxon-name-part-type="species" reg="persica">persica</tp:taxon-name-part></tp:taxon-name></italic> from Al-Nuwaiseeb <bold>D</bold><italic><tp:taxon-name><tp:taxon-name-part taxon-name-part-type="genus" reg="Tylos">Tylos</tp:taxon-name-part><tp:taxon-name-part taxon-name-part-type="species" reg="maindroni">maindroni</tp:taxon-name-part></tp:taxon-name></italic> Giordani Soika, 1954 from Kubbar Island <bold>E</bold><italic><tp:taxon-name><tp:taxon-name-part taxon-name-part-type="genus" reg="Cymodoce">Cymodoce</tp:taxon-name-part><tp:taxon-name-part taxon-name-part-type="species" reg="delvarii">delvarii</tp:taxon-name-part></tp:taxon-name></italic> Khalaji-Pirbalouty, Bruce &amp; Wägele, 2013 from Al-Nuwaiseeb <bold>F</bold><italic><tp:taxon-name><tp:taxon-name-part taxon-name-part-type="genus" reg="Cymodoce">C.</tp:taxon-name-part><tp:taxon-name-part taxon-name-part-type="species" reg="fuscina">fuscina</tp:taxon-name-part></tp:taxon-name></italic> Schotte &amp; Kensley, 2005 from USNM <bold>G</bold><italic><tp:taxon-name><tp:taxon-name-part taxon-name-part-type="genus" reg="Cymodoce">C.</tp:taxon-name-part><tp:taxon-name-part taxon-name-part-type="species" reg="waegelei">waegelei</tp:taxon-name-part></tp:taxon-name></italic> Khalaji-Pirbalouty &amp; Raupach,, 2014 from Al-Nuwaseeb <bold>H</bold><italic><tp:taxon-name><tp:taxon-name-part taxon-name-part-type="genus" reg="Dynamenella">Dynamenella</tp:taxon-name-part><tp:taxon-name-part taxon-name-part-type="species" reg="granulata">granulata</tp:taxon-name-part></tp:taxon-name></italic> Javed &amp; Ahmed, 1988 from Um-Almaradim.</p></caption><graphic xmlns:xlink="http://www.w3.org/1999/xlink" xlink:href="zookeys-1080-107-g003.jpg" position="float" orientation="portrait" xlink:type="simple" id="oo_630440.jpg"><uri content-type="original_file" xlink:type="simple">https://binary.pensoft.net/fig/630440</uri></graphic></fig></tp:treatment-sec></tp:taxon-treatment>
