# Supplementary material for: ﻿Diversity and distribution of the Isopoda (Crustacea, Peracarida) of Kuwait, with an updated checklist
Source: Zookeys. 2022 Jan 5;1080:107–33. doi: 10.3897/zookeys.1080.71370 (PMC8755704; doi:10.3897/zookeys.1080.71370)
Supplement: XML Treatment for Heterodina mccaini [file zookeys.1080.71370-treatment29.xml]

<!DOCTYPE tp:taxon-treatment
  PUBLIC "-//TaxonX//DTD Taxonomic Treatment Publishing DTD v0 20100105//EN" "tax-treatment-NSO.dtd">
<tp:taxon-treatment xmlns:tp="http://www.plazi.org/taxpub"><tp:treatment-meta><kwd-group><label>Taxon classification</label><kwd>
                  <named-content content-type="kingdom">Animalia</named-content>
                </kwd><kwd>
                  <named-content content-type="order">Isopoda</named-content>
                </kwd><kwd>
                  <named-content content-type="family">Sphaeromatidae</named-content>
                </kwd></kwd-group><mixed-citation publication-type="journal"><person-group><name><surname>Al-Kandari</surname><given-names>Manal Abdulrahman</given-names></name><name><surname>Khalaji-Pirbalouty</surname><given-names>Valiallah</given-names></name><name><surname>Abdulkhaliq</surname><given-names>Hadeel</given-names></name><name><surname>Chen</surname><given-names>Weizhong</given-names></name></person-group><article-title>﻿Diversity and distribution of the <tp:taxon-name><tp:taxon-name-part taxon-name-part-type="order">Isopoda</tp:taxon-name-part></tp:taxon-name> (<tp:taxon-name><tp:taxon-name-part taxon-name-part-type="subphylum">Crustacea</tp:taxon-name-part></tp:taxon-name>, <tp:taxon-name><tp:taxon-name-part taxon-name-part-type="superorder">Peracarida</tp:taxon-name-part></tp:taxon-name>) of Kuwait, with an updated checklist</article-title><source>Zookeys</source><day>05</day><month>01</month><year>2022</year><volume>1080</volume><fpage>107</fpage><lpage>133</lpage><pub-id pub-id-type="doi">10.3897/zookeys.1080.71370</pub-id></mixed-citation></tp:treatment-meta><tp:nomenclature><label>﻿</label><tp:taxon-name>
                <object-id xmlns:xlink="http://www.w3.org/1999/xlink" content-type="arpha" xlink:type="simple">1B083E25-E086-5B70-8594-2ACCD1A7A653</object-id>
                <tp:taxon-name-part taxon-name-part-type="genus" reg="Heterodina">Heterodina</tp:taxon-name-part>
                <tp:taxon-name-part taxon-name-part-type="species" reg="mccaini">mccaini</tp:taxon-name-part>
              </tp:taxon-name><tp:taxon-authority>Schotte &amp; Kensley, 2005</tp:taxon-authority><xref ref-type="fig" rid="F4">Figure 4A</xref><tp:nomenclature-citation-list><tp:nomenclature-citation><tp:taxon-name>
                    <tp:taxon-name-part taxon-name-part-type="genus" reg="Heterodina">Heterodina</tp:taxon-name-part>
                    <tp:taxon-name-part taxon-name-part-type="species" reg="mccaini">mccaini</tp:taxon-name-part>
                  </tp:taxon-name><comment>Schotte &amp; Kensley, 2005: 1259–1261, figs 27, 28, Manifa, Saudi Arabia (type locality).</comment></tp:nomenclature-citation></tp:nomenclature-citation-list></tp:nomenclature><tp:treatment-sec sec-type="material" id="SECID0EE1CI"><title>Material examined.</title><p>&gt; 100 ♂♂ and ♀♀; St. 7; <named-content xmlns:xlink="http://www.w3.org/1999/xlink" content-type="dwc:verbatimCoordinates" xlink:type="simple"><named-content content-type="geo-json" specific-use="{&#34;type&#34;:&#34;Point&#34;,&#34;coordinates&#34;:[47.753050,29.374950]}" id="NCID0EN1CI" xlink:type="simple">29°22.497'N, 47°45.183'E</named-content></named-content>; 2 Feb. 2014; 1 ♀; St. 8; <named-content xmlns:xlink="http://www.w3.org/1999/xlink" content-type="dwc:verbatimCoordinates" xlink:type="simple"><named-content content-type="geo-json" specific-use="{&#34;type&#34;:&#34;Point&#34;,&#34;coordinates&#34;:[47.836533,29.384117]}" id="NCID0EV1CI" xlink:type="simple">29°23.047'N, 47°50.192'E</named-content></named-content>; 7 ♀♀; St. 12; <named-content xmlns:xlink="http://www.w3.org/1999/xlink" content-type="dwc:verbatimCoordinates" xlink:type="simple"><named-content content-type="geo-json" specific-use="{&#34;type&#34;:&#34;Point&#34;,&#34;coordinates&#34;:[47.996667,29.391350]}" id="NCID0E41CI" xlink:type="simple">29°23.481'N, 47°59.800'E</named-content></named-content>; 8 Dec. 2013; 8 ♂♂, &gt; 100 ♀♀ and Juveniles; St. 19; <named-content xmlns:xlink="http://www.w3.org/1999/xlink" content-type="dwc:verbatimCoordinates" xlink:type="simple"><named-content content-type="geo-json" specific-use="{&#34;type&#34;:&#34;Point&#34;,&#34;coordinates&#34;:[48.144600,47.996667]}" id="NCID0EF2CI" xlink:type="simple">47°59.800'N, 48°08.676'E</named-content></named-content>; 10 Dec. 2014; 1 ♀; St. 21; <named-content xmlns:xlink="http://www.w3.org/1999/xlink" content-type="dwc:verbatimCoordinates" xlink:type="simple"><named-content content-type="geo-json" specific-use="{&#34;type&#34;:&#34;Point&#34;,&#34;coordinates&#34;:[48.164217,29.001183]}" id="NCID0EN2CI" xlink:type="simple">29°00.071'N, 48°09.853'E</named-content></named-content>; 16 Feb. 2014; 5 ♂♂, 23 ♀♀; St. 25; <named-content xmlns:xlink="http://www.w3.org/1999/xlink" content-type="dwc:verbatimCoordinates" xlink:type="simple"><named-content content-type="geo-json" specific-use="{&#34;type&#34;:&#34;Point&#34;,&#34;coordinates&#34;:[48.390483,28.646883]}" id="NCID0EV2CI" xlink:type="simple">28°38.813'N, 48°23.429'E</named-content></named-content>; 3 Mar. 2014; &gt; 100 ♂♂ and ♀♀; St. 26; <named-content xmlns:xlink="http://www.w3.org/1999/xlink" content-type="dwc:verbatimCoordinates" xlink:type="simple"><named-content content-type="geo-json" specific-use="{&#34;type&#34;:&#34;Point&#34;,&#34;coordinates&#34;:[48.401300,28.579900]}" id="NCID0E42CI" xlink:type="simple">28°34.794'N, 48°24.078'E</named-content></named-content>; 4 Mar. 2014; 2 ♀♀, 1 juvenile; St. 32; <named-content xmlns:xlink="http://www.w3.org/1999/xlink" content-type="dwc:verbatimCoordinates" xlink:type="simple"><named-content content-type="geo-json" specific-use="{&#34;type&#34;:&#34;Point&#34;,&#34;coordinates&#34;:[48.494250,29.071300]}" id="NCID0EF3CI" xlink:type="simple">29°04.278'N, 48°29.655'E</named-content></named-content>; 9 Nov. 2014; 2 ♀♀; St. 34; <named-content xmlns:xlink="http://www.w3.org/1999/xlink" content-type="dwc:verbatimCoordinates" xlink:type="simple"><named-content content-type="geo-json" specific-use="{&#34;type&#34;:&#34;Point&#34;,&#34;coordinates&#34;:[48.437817,29.378767]}" id="NCID0EN3CI" xlink:type="simple">29°22.726'N, 48°26.269'E</named-content></named-content>; 10 Feb. 2016; 1 ♂, 1 ♀; St. 37; <named-content xmlns:xlink="http://www.w3.org/1999/xlink" content-type="dwc:verbatimCoordinates" xlink:type="simple"><named-content content-type="geo-json" specific-use="{&#34;type&#34;:&#34;Point&#34;,&#34;coordinates&#34;:[48.338450,29.427083]}" id="NCID0EV3CI" xlink:type="simple">29°25.625'N, 48°20.307'E</named-content></named-content>; 23 Dec. 2014; 3 ♀♀; St. 38; <named-content xmlns:xlink="http://www.w3.org/1999/xlink" content-type="dwc:verbatimCoordinates" xlink:type="simple"><named-content content-type="geo-json" specific-use="{&#34;type&#34;:&#34;Point&#34;,&#34;coordinates&#34;:[48.297300,29.467483]}" id="NCID0E43CI" xlink:type="simple">29°28.049'N, 48°17.838'E</named-content></named-content>; 22 Dec. 2014.</p></tp:treatment-sec><tp:treatment-sec sec-type="distribution" id="SECID0EC4CI"><title>Distribution.</title><p>Manifa and Ras Tanajib, Saudi Arabia (<xref ref-type="bibr" rid="B60">Schotte and Kensley 2005</xref>), new record for Kuwait.</p><fig id="F4" position="float" orientation="portrait"><object-id xmlns:xlink="http://www.w3.org/1999/xlink" content-type="doi" xlink:type="simple">10.3897/zookeys.1080.71370.figure4</object-id><object-id xmlns:xlink="http://www.w3.org/1999/xlink" content-type="arpha" xlink:type="simple">6F31B63D-3B88-5FDF-B30F-6B92CB04C8EA</object-id><label>Figure 4.</label><caption><p><bold>A</bold><italic><tp:taxon-name><tp:taxon-name-part taxon-name-part-type="genus" reg="Heterodina">Heterodina</tp:taxon-name-part><tp:taxon-name-part taxon-name-part-type="species" reg="mccaini">mccaini</tp:taxon-name-part></tp:taxon-name></italic> Schotte &amp; Kensley, 2005 from Al-Nuwaiseeb <bold>B</bold><italic><tp:taxon-name><tp:taxon-name-part taxon-name-part-type="genus" reg="Sphaeroma">Sphaeroma</tp:taxon-name-part><tp:taxon-name-part taxon-name-part-type="species" reg="walker">walker</tp:taxon-name-part></tp:taxon-name></italic> Stebbing, 1905 from Al-Zhor <bold>C</bold><italic><tp:taxon-name><tp:taxon-name-part taxon-name-part-type="genus" reg="Sphaeroma">S.</tp:taxon-name-part><tp:taxon-name-part taxon-name-part-type="species" reg="khalijfarsi">khalijfarsi</tp:taxon-name-part></tp:taxon-name></italic> Khalaji-Pirbalouty &amp; Wägele, 2010 from Boubyan Island <bold>D</bold><italic><tp:taxon-name><tp:taxon-name-part taxon-name-part-type="genus" reg="Sphaeromopsis">Sphaeromopsis</tp:taxon-name-part><tp:taxon-name-part taxon-name-part-type="species" reg="sarii">sarii</tp:taxon-name-part></tp:taxon-name></italic> Khalaji-Pirbalouty &amp; Wägele, 2009 from Kubbar Island <bold>E</bold><italic><tp:taxon-name><tp:taxon-name-part taxon-name-part-type="genus" reg="Arcturinoides">Arcturinoides</tp:taxon-name-part><tp:taxon-name-part taxon-name-part-type="species" reg="angulata">angulata</tp:taxon-name-part></tp:taxon-name></italic> Kensley, Schotte &amp; Poore, 2007 ♂, from Al-Doha <bold>F</bold><italic><tp:taxon-name><tp:taxon-name-part taxon-name-part-type="genus" reg="Arcturinoides">A.</tp:taxon-name-part><tp:taxon-name-part taxon-name-part-type="species" reg="angulata">angulata</tp:taxon-name-part></tp:taxon-name></italic> ♀ from Al-Doha <bold>G</bold><italic><tp:taxon-name><tp:taxon-name-part taxon-name-part-type="genus" reg="Astacilla">Astacilla</tp:taxon-name-part><tp:taxon-name-part taxon-name-part-type="species" reg="mccaini">mccaini</tp:taxon-name-part></tp:taxon-name></italic> Kensley, Schotte &amp; Poore, 2007 ♂, from Failaka Island <bold>H</bold><italic><tp:taxon-name><tp:taxon-name-part taxon-name-part-type="genus" reg="Astacilla">A.</tp:taxon-name-part><tp:taxon-name-part taxon-name-part-type="species" reg="mccaini">mccaini</tp:taxon-name-part></tp:taxon-name></italic> ♀, from Failaka Island.</p></caption><graphic xmlns:xlink="http://www.w3.org/1999/xlink" xlink:href="zookeys-1080-107-g004.jpg" position="float" orientation="portrait" xlink:type="simple" id="oo_630441.jpg"><uri content-type="original_file" xlink:type="simple">https://binary.pensoft.net/fig/630441</uri></graphic></fig></tp:treatment-sec><ref-list><ref id="B60"><mixed-citation xmlns:xlink="http://www.w3.org/1999/xlink" xlink:type="simple"><person-group><name name-style="western"><surname>Schotte</surname><given-names>M</given-names></name><name name-style="western"><surname>Kensley</surname><given-names>B</given-names></name></person-group> (<year>2005</year>) New species and records of <tp:taxon-name><tp:taxon-name-part taxon-name-part-type="suborder">Flabellifera</tp:taxon-name-part></tp:taxon-name> from the Indian Ocean (<tp:taxon-name><tp:taxon-name-part taxon-name-part-type="subphylum">Crustacea</tp:taxon-name-part></tp:taxon-name>: <tp:taxon-name><tp:taxon-name-part taxon-name-part-type="superorder">Peracarida</tp:taxon-name-part></tp:taxon-name>: <tp:taxon-name><tp:taxon-name-part taxon-name-part-type="order">Isopoda</tp:taxon-name-part></tp:taxon-name>) Journal of Natural History 39: 1211–1282. <ext-link xlink:href="10.1080/00222930400005757" ext-link-type="doi" xlink:type="simple">https://doi.org/10.1080/00222930400005757</ext-link></mixed-citation></ref></ref-list></tp:taxon-treatment>
