# Supplementary material for: ﻿Diversity and distribution of the Isopoda (Crustacea, Peracarida) of Kuwait, with an updated checklist
Source: Zookeys. 2022 Jan 5;1080:107–33. doi: 10.3897/zookeys.1080.71370 (PMC8755704; doi:10.3897/zookeys.1080.71370)
Supplement: XML Treatment for Sphaeroma walkeri [file zookeys.1080.71370-treatment30.xml]

<!DOCTYPE tp:taxon-treatment
  PUBLIC "-//TaxonX//DTD Taxonomic Treatment Publishing DTD v0 20100105//EN" "tax-treatment-NSO.dtd">
<tp:taxon-treatment xmlns:tp="http://www.plazi.org/taxpub"><tp:treatment-meta><kwd-group><label>Taxon classification</label><kwd>
                  <named-content content-type="kingdom">Animalia</named-content>
                </kwd><kwd>
                  <named-content content-type="order">Isopoda</named-content>
                </kwd><kwd>
                  <named-content content-type="family">Sphaeromatidae</named-content>
                </kwd></kwd-group><mixed-citation publication-type="journal"><person-group><name><surname>Al-Kandari</surname><given-names>Manal Abdulrahman</given-names></name><name><surname>Khalaji-Pirbalouty</surname><given-names>Valiallah</given-names></name><name><surname>Abdulkhaliq</surname><given-names>Hadeel</given-names></name><name><surname>Chen</surname><given-names>Weizhong</given-names></name></person-group><article-title>﻿Diversity and distribution of the <tp:taxon-name><tp:taxon-name-part taxon-name-part-type="order">Isopoda</tp:taxon-name-part></tp:taxon-name> (<tp:taxon-name><tp:taxon-name-part taxon-name-part-type="subphylum">Crustacea</tp:taxon-name-part></tp:taxon-name>, <tp:taxon-name><tp:taxon-name-part taxon-name-part-type="superorder">Peracarida</tp:taxon-name-part></tp:taxon-name>) of Kuwait, with an updated checklist</article-title><source>Zookeys</source><day>05</day><month>01</month><year>2022</year><volume>1080</volume><fpage>107</fpage><lpage>133</lpage><pub-id pub-id-type="doi">10.3897/zookeys.1080.71370</pub-id></mixed-citation></tp:treatment-meta><tp:nomenclature><label>﻿</label><tp:taxon-name>
                <object-id xmlns:xlink="http://www.w3.org/1999/xlink" content-type="arpha" xlink:type="simple">1ADA4099-E967-5A0A-BFDD-345FEBBEE3A2</object-id>
                <tp:taxon-name-part taxon-name-part-type="genus" reg="Sphaeroma">Sphaeroma</tp:taxon-name-part>
                <tp:taxon-name-part taxon-name-part-type="species" reg="walkeri">walkeri</tp:taxon-name-part>
              </tp:taxon-name><tp:taxon-authority>Stebbing, 1905</tp:taxon-authority><xref ref-type="fig" rid="F4">Figure 4B</xref><tp:nomenclature-citation-list><tp:nomenclature-citation><tp:taxon-name>
                    <tp:taxon-name-part taxon-name-part-type="genus" reg="Sphaeroma">Sphaeroma</tp:taxon-name-part>
                    <tp:taxon-name-part taxon-name-part-type="species" reg="walkeri">walkeri</tp:taxon-name-part>
                  </tp:taxon-name><comment>Stebbing, 1905: 31–33, pl. VII, Jokkenpiddi Paar, Sri Lanka (type locality). Latest synonymies to the species can be found in <xref ref-type="bibr" rid="B50">Martínez-Laiz et al., (2018</xref>: 13).</comment></tp:nomenclature-citation></tp:nomenclature-citation-list></tp:nomenclature><tp:treatment-sec sec-type="material" id="SECID0EIDDI"><title>Material examined.</title><p>8 ♂♂, 5 ♀♀, 10 juveniles; St. 24; <named-content xmlns:xlink="http://www.w3.org/1999/xlink" content-type="dwc:verbatimCoordinates" xlink:type="simple"><named-content content-type="geo-json" specific-use="{&#34;type&#34;:&#34;Point&#34;,&#34;coordinates&#34;:[48.382500,28.741700]}" id="NCID0ERDDI" xlink:type="simple">28°44.502'N, 48°22.950'E</named-content></named-content>; 8 Jan. 2015; 9 ♀♀; St. 25; <named-content xmlns:xlink="http://www.w3.org/1999/xlink" content-type="dwc:verbatimCoordinates" xlink:type="simple"><named-content content-type="geo-json" specific-use="{&#34;type&#34;:&#34;Point&#34;,&#34;coordinates&#34;:[48.390483,28.646883]}" id="NCID0EZDDI" xlink:type="simple">28°38.813'N, 48°23.429'E</named-content></named-content>; 3 Mar. 2014.</p></tp:treatment-sec><tp:treatment-sec sec-type="distribution" id="SECID0E5DDI"><title>Distribution.</title><p><italic><tp:taxon-name><tp:taxon-name-part taxon-name-part-type="genus" reg="Sphaeroma">Sphaeroma</tp:taxon-name-part><tp:taxon-name-part taxon-name-part-type="species" reg="walkeri">walkeri</tp:taxon-name-part></tp:taxon-name></italic> is one the most widespread species of the marine isopods, reported along the Indian, Atlantic, and Pacific oceans coastal zones (<xref ref-type="bibr" rid="B48">Khalaji-Pirbalouty and Wägele 2010c</xref>; <xref ref-type="bibr" rid="B50">Martínez-Laiz et al. 2018</xref>).</p></tp:treatment-sec><tp:treatment-sec><!--Section generated to contain objects referenced in tp:taxon-treatment.--><fig id="F4" position="float" orientation="portrait"><object-id xmlns:xlink="http://www.w3.org/1999/xlink" content-type="doi" xlink:type="simple">10.3897/zookeys.1080.71370.figure4</object-id><object-id xmlns:xlink="http://www.w3.org/1999/xlink" content-type="arpha" xlink:type="simple">6F31B63D-3B88-5FDF-B30F-6B92CB04C8EA</object-id><label>Figure 4.</label><caption><p><bold>A</bold><italic><tp:taxon-name><tp:taxon-name-part taxon-name-part-type="genus" reg="Heterodina">Heterodina</tp:taxon-name-part><tp:taxon-name-part taxon-name-part-type="species" reg="mccaini">mccaini</tp:taxon-name-part></tp:taxon-name></italic> Schotte &amp; Kensley, 2005 from Al-Nuwaiseeb <bold>B</bold><italic><tp:taxon-name><tp:taxon-name-part taxon-name-part-type="genus" reg="Sphaeroma">Sphaeroma</tp:taxon-name-part><tp:taxon-name-part taxon-name-part-type="species" reg="walker">walker</tp:taxon-name-part></tp:taxon-name></italic> Stebbing, 1905 from Al-Zhor <bold>C</bold><italic><tp:taxon-name><tp:taxon-name-part taxon-name-part-type="genus" reg="Sphaeroma">S.</tp:taxon-name-part><tp:taxon-name-part taxon-name-part-type="species" reg="khalijfarsi">khalijfarsi</tp:taxon-name-part></tp:taxon-name></italic> Khalaji-Pirbalouty &amp; Wägele, 2010 from Boubyan Island <bold>D</bold><italic><tp:taxon-name><tp:taxon-name-part taxon-name-part-type="genus" reg="Sphaeromopsis">Sphaeromopsis</tp:taxon-name-part><tp:taxon-name-part taxon-name-part-type="species" reg="sarii">sarii</tp:taxon-name-part></tp:taxon-name></italic> Khalaji-Pirbalouty &amp; Wägele, 2009 from Kubbar Island <bold>E</bold><italic><tp:taxon-name><tp:taxon-name-part taxon-name-part-type="genus" reg="Arcturinoides">Arcturinoides</tp:taxon-name-part><tp:taxon-name-part taxon-name-part-type="species" reg="angulata">angulata</tp:taxon-name-part></tp:taxon-name></italic> Kensley, Schotte &amp; Poore, 2007 ♂, from Al-Doha <bold>F</bold><italic><tp:taxon-name><tp:taxon-name-part taxon-name-part-type="genus" reg="Arcturinoides">A.</tp:taxon-name-part><tp:taxon-name-part taxon-name-part-type="species" reg="angulata">angulata</tp:taxon-name-part></tp:taxon-name></italic> ♀ from Al-Doha <bold>G</bold><italic><tp:taxon-name><tp:taxon-name-part taxon-name-part-type="genus" reg="Astacilla">Astacilla</tp:taxon-name-part><tp:taxon-name-part taxon-name-part-type="species" reg="mccaini">mccaini</tp:taxon-name-part></tp:taxon-name></italic> Kensley, Schotte &amp; Poore, 2007 ♂, from Failaka Island <bold>H</bold><italic><tp:taxon-name><tp:taxon-name-part taxon-name-part-type="genus" reg="Astacilla">A.</tp:taxon-name-part><tp:taxon-name-part taxon-name-part-type="species" reg="mccaini">mccaini</tp:taxon-name-part></tp:taxon-name></italic> ♀, from Failaka Island.</p></caption><graphic xmlns:xlink="http://www.w3.org/1999/xlink" xlink:href="zookeys-1080-107-g004.jpg" position="float" orientation="portrait" xlink:type="simple" id="oo_630441.jpg"><uri content-type="original_file" xlink:type="simple">https://binary.pensoft.net/fig/630441</uri></graphic></fig></tp:treatment-sec><ref-list><ref id="B50"><mixed-citation xmlns:xlink="http://www.w3.org/1999/xlink" xlink:type="simple"><person-group><name name-style="western"><surname>Martínez-Laiz</surname><given-names>G</given-names></name><name name-style="western"><surname>Ros</surname><given-names>M</given-names></name><name name-style="western"><surname>Guerra-García</surname><given-names>JM</given-names></name></person-group> (<year>2018</year>) Marine exotic isopods from the Iberian Peninsula and nearby waters. PeerJ 6: e4408. <ext-link xlink:href="10.7717/peerj.4408" ext-link-type="doi" xlink:type="simple">https://doi.org/10.7717/peerj.4408</ext-link></mixed-citation></ref><ref id="B48"><mixed-citation xmlns:xlink="http://www.w3.org/1999/xlink" xlink:type="simple"><person-group><name name-style="western"><surname>Khalaji-Pirbalouty</surname><given-names>V</given-names></name><name name-style="western"><surname>Wägele</surname><given-names>JW</given-names></name></person-group> (<year>2010c</year>) <article-title>A new species and a new record of <italic><tp:taxon-name><tp:taxon-name-part taxon-name-part-type="genus">Sphaeroma</tp:taxon-name-part></tp:taxon-name></italic> Bosc, 802 (<tp:taxon-name><tp:taxon-name-part taxon-name-part-type="family">Sphaeromatidae</tp:taxon-name-part></tp:taxon-name>: <tp:taxon-name><tp:taxon-name-part taxon-name-part-type="order">Isopoda</tp:taxon-name-part></tp:taxon-name>: <tp:taxon-name><tp:taxon-name-part taxon-name-part-type="subphylum">Crustacea</tp:taxon-name-part></tp:taxon-name>) from intertidal marine habitats of the Persian Gulf.</article-title><source>Zootaxa</source><volume>2631</volume>: <fpage>1</fpage>–<lpage>18</lpage>. <ext-link xlink:href="10.1007/s13127-010-0003-5" ext-link-type="doi" xlink:type="simple">https://doi.org/10.1007/s13127-010-0003-5</ext-link></mixed-citation></ref></ref-list></tp:taxon-treatment>
