# Supplementary material for: ﻿Diversity and distribution of the Isopoda (Crustacea, Peracarida) of Kuwait, with an updated checklist
Source: Zookeys. 2022 Jan 5;1080:107–33. doi: 10.3897/zookeys.1080.71370 (PMC8755704; doi:10.3897/zookeys.1080.71370)
Supplement: XML Treatment for Sphaeroma annandalei [file zookeys.1080.71370-treatment32.xml]

<!DOCTYPE tp:taxon-treatment
  PUBLIC "-//TaxonX//DTD Taxonomic Treatment Publishing DTD v0 20100105//EN" "tax-treatment-NSO.dtd">
<tp:taxon-treatment xmlns:tp="http://www.plazi.org/taxpub"><tp:treatment-meta><kwd-group><label>Taxon classification</label><kwd>
                  <named-content content-type="kingdom">Animalia</named-content>
                </kwd><kwd>
                  <named-content content-type="order">Isopoda</named-content>
                </kwd><kwd>
                  <named-content content-type="family">Sphaeromatidae</named-content>
                </kwd></kwd-group><mixed-citation publication-type="journal"><person-group><name><surname>Al-Kandari</surname><given-names>Manal Abdulrahman</given-names></name><name><surname>Khalaji-Pirbalouty</surname><given-names>Valiallah</given-names></name><name><surname>Abdulkhaliq</surname><given-names>Hadeel</given-names></name><name><surname>Chen</surname><given-names>Weizhong</given-names></name></person-group><article-title>﻿Diversity and distribution of the <tp:taxon-name><tp:taxon-name-part taxon-name-part-type="order">Isopoda</tp:taxon-name-part></tp:taxon-name> (<tp:taxon-name><tp:taxon-name-part taxon-name-part-type="subphylum">Crustacea</tp:taxon-name-part></tp:taxon-name>, <tp:taxon-name><tp:taxon-name-part taxon-name-part-type="superorder">Peracarida</tp:taxon-name-part></tp:taxon-name>) of Kuwait, with an updated checklist</article-title><source>Zookeys</source><day>05</day><month>01</month><year>2022</year><volume>1080</volume><fpage>107</fpage><lpage>133</lpage><pub-id pub-id-type="doi">10.3897/zookeys.1080.71370</pub-id></mixed-citation></tp:treatment-meta><tp:nomenclature><label>﻿</label><tp:taxon-name>
                <object-id xmlns:xlink="http://www.w3.org/1999/xlink" content-type="arpha" xlink:type="simple">AE51027D-796A-53C8-9555-BD3459ED4948</object-id>
                <tp:taxon-name-part taxon-name-part-type="genus" reg="Sphaeroma">Sphaeroma</tp:taxon-name-part>
                <tp:taxon-name-part taxon-name-part-type="species" reg="annandalei">annandalei</tp:taxon-name-part>
              </tp:taxon-name><tp:taxon-authority>Stebbing, 1911</tp:taxon-authority><tp:nomenclature-citation-list><tp:nomenclature-citation><tp:taxon-name>
                    <tp:taxon-name-part taxon-name-part-type="genus" reg="Sphaeroma">Sphaeroma</tp:taxon-name-part>
                    <tp:taxon-name-part taxon-name-part-type="species" reg="annandalei">annandalei</tp:taxon-name-part>
                  </tp:taxon-name><comment>Stebbing, 1911: 181, pl. X, West Bengal, India (type locality); Barnard, 1936: 174; Barnard, 1940: 405; Pillai, 1955: 134, figs 23–35, pl. VII; Joshi &amp; Bal, 1959: 62; Kensley, 1978: 113; Jones, 1986: 149, pl. 40; Khalaji-Pirbalouty &amp; Wägele, 2010: 31–37, figs 1–5.</comment></tp:nomenclature-citation><tp:nomenclature-citation><tp:taxon-name>
                    <tp:taxon-name-part taxon-name-part-type="genus" reg="Sphaeroma">Sphaeroma</tp:taxon-name-part>
                    <tp:taxon-name-part taxon-name-part-type="species" reg="irakiensis">irakiensis</tp:taxon-name-part>
                    <tp:taxon-name-part taxon-name-part-type="subspecies" reg="irakiensis">irakiensis</tp:taxon-name-part>
                  </tp:taxon-name><comment>Ahmed, 1971: 77–79, fig. 1.</comment></tp:nomenclature-citation></tp:nomenclature-citation-list></tp:nomenclature><tp:treatment-sec sec-type="distribution" id="SECID0EGKDI"><title>Distribution.</title><p>India, Habbanyyah Lake, and Shat Al- Arab River (Iraq); Arvand Kenar (Iran); Kuwait.</p></tp:treatment-sec></tp:taxon-treatment>
