# Supplementary material for: ﻿Diversity and distribution of the Isopoda (Crustacea, Peracarida) of Kuwait, with an updated checklist
Source: Zookeys. 2022 Jan 5;1080:107–33. doi: 10.3897/zookeys.1080.71370 (PMC8755704; doi:10.3897/zookeys.1080.71370)
Supplement: XML Treatment for Sphaeromopsis sarii [file zookeys.1080.71370-treatment33.xml]

<!DOCTYPE tp:taxon-treatment
  PUBLIC "-//TaxonX//DTD Taxonomic Treatment Publishing DTD v0 20100105//EN" "tax-treatment-NSO.dtd">
<tp:taxon-treatment xmlns:tp="http://www.plazi.org/taxpub"><tp:treatment-meta><kwd-group><label>Taxon classification</label><kwd>
                  <named-content content-type="kingdom">Animalia</named-content>
                </kwd><kwd>
                  <named-content content-type="order">Isopoda</named-content>
                </kwd><kwd>
                  <named-content content-type="family">Sphaeromatidae</named-content>
                </kwd></kwd-group><mixed-citation publication-type="journal"><person-group><name><surname>Al-Kandari</surname><given-names>Manal Abdulrahman</given-names></name><name><surname>Khalaji-Pirbalouty</surname><given-names>Valiallah</given-names></name><name><surname>Abdulkhaliq</surname><given-names>Hadeel</given-names></name><name><surname>Chen</surname><given-names>Weizhong</given-names></name></person-group><article-title>﻿Diversity and distribution of the <tp:taxon-name><tp:taxon-name-part taxon-name-part-type="order">Isopoda</tp:taxon-name-part></tp:taxon-name> (<tp:taxon-name><tp:taxon-name-part taxon-name-part-type="subphylum">Crustacea</tp:taxon-name-part></tp:taxon-name>, <tp:taxon-name><tp:taxon-name-part taxon-name-part-type="superorder">Peracarida</tp:taxon-name-part></tp:taxon-name>) of Kuwait, with an updated checklist</article-title><source>Zookeys</source><day>05</day><month>01</month><year>2022</year><volume>1080</volume><fpage>107</fpage><lpage>133</lpage><pub-id pub-id-type="doi">10.3897/zookeys.1080.71370</pub-id></mixed-citation></tp:treatment-meta><tp:nomenclature><label>﻿</label><tp:taxon-name>
                <object-id xmlns:xlink="http://www.w3.org/1999/xlink" content-type="arpha" xlink:type="simple">C99F521E-F560-5F6C-944A-2B3CB12CF4DC</object-id>
                <tp:taxon-name-part taxon-name-part-type="genus" reg="Sphaeromopsis">Sphaeromopsis</tp:taxon-name-part>
                <tp:taxon-name-part taxon-name-part-type="species" reg="sarii">sarii</tp:taxon-name-part>
              </tp:taxon-name><tp:taxon-authority>Khalaji-Pirbalouty &amp; Wägele, 2009</tp:taxon-authority><xref ref-type="fig" rid="F4">Figure 4D</xref><tp:nomenclature-citation-list><tp:nomenclature-citation><tp:taxon-name>
                    <tp:taxon-name-part taxon-name-part-type="genus" reg="Sphaeromopsis">Sphaeromopsis</tp:taxon-name-part>
                    <tp:taxon-name-part taxon-name-part-type="species" reg="sarii">sarii</tp:taxon-name-part>
                  </tp:taxon-name><comment>Khalaji-Pirbalouty &amp; Wägele, 2009: 34–42, figs 1–5, Kish Island, Iran (type locality).</comment></tp:nomenclature-citation></tp:nomenclature-citation-list></tp:nomenclature><tp:treatment-sec sec-type="material" id="SECID0ENMDI"><title>Material examined.</title><p>1 ♀; St. 4; <named-content xmlns:xlink="http://www.w3.org/1999/xlink" content-type="dwc:verbatimCoordinates" xlink:type="simple"><named-content content-type="geo-json" specific-use="{&#34;type&#34;:&#34;Point&#34;,&#34;coordinates&#34;:[48.170800,29.580817]}" id="NCID0EWMDI" xlink:type="simple">29°34.849'N, 48°10.248'E</named-content></named-content> l; 25 Nov. 2014; 3 ♀♀l; St. 12; <named-content xmlns:xlink="http://www.w3.org/1999/xlink" content-type="dwc:verbatimCoordinates" xlink:type="simple"><named-content content-type="geo-json" specific-use="{&#34;type&#34;:&#34;Point&#34;,&#34;coordinates&#34;:[47.996667,29.391350]}" id="NCID0E5MDI" xlink:type="simple">29°23.481'N, 47°59.800'E</named-content></named-content>; 8 Dec. 2013; 100 ♂♂ and ♀♀; St. 15; <named-content xmlns:xlink="http://www.w3.org/1999/xlink" content-type="dwc:verbatimCoordinates" xlink:type="simple"><named-content content-type="geo-json" specific-use="{&#34;type&#34;:&#34;Point&#34;,&#34;coordinates&#34;:[48.090117,29.274933]}" id="NCID0EGNDI" xlink:type="simple">29°16.496'N, 48°05.407'E</named-content></named-content>; 2 ♂♂, 15 ♀♀; St. 18; <named-content xmlns:xlink="http://www.w3.org/1999/xlink" content-type="dwc:verbatimCoordinates" xlink:type="simple"><named-content content-type="geo-json" specific-use="{&#34;type&#34;:&#34;Point&#34;,&#34;coordinates&#34;:[48.138717,29.100683]}" id="NCID0EONDI" xlink:type="simple">29°06.041'N, 48°08.323'E</named-content></named-content>; 1 Feb. 2014; 1 ♂, 10 ♀♀; St. 21; <named-content xmlns:xlink="http://www.w3.org/1999/xlink" content-type="dwc:verbatimCoordinates" xlink:type="simple"><named-content content-type="geo-json" specific-use="{&#34;type&#34;:&#34;Point&#34;,&#34;coordinates&#34;:[48.164217,29.001183]}" id="NCID0EWNDI" xlink:type="simple">29°00.071'N, 48°09.853'E</named-content></named-content>; 16 Feb. 2014; 2 ♂♂, 12 ♀♀, 2 Juveniles; St. 24; <named-content xmlns:xlink="http://www.w3.org/1999/xlink" content-type="dwc:verbatimCoordinates" xlink:type="simple"><named-content content-type="geo-json" specific-use="{&#34;type&#34;:&#34;Point&#34;,&#34;coordinates&#34;:[48.382500,28.741700]}" id="NCID0E5NDI" xlink:type="simple">28°44.502'N, 48°22.950'E</named-content></named-content>; 8 Jan. 2015; 3 ♂♂, 8 ♀♀; St. 25; <named-content xmlns:xlink="http://www.w3.org/1999/xlink" content-type="dwc:verbatimCoordinates" xlink:type="simple"><named-content content-type="geo-json" specific-use="{&#34;type&#34;:&#34;Point&#34;,&#34;coordinates&#34;:[48.390483,28.646883]}" id="NCID0EGODI" xlink:type="simple">28°38.813'N, 48°23.429'E</named-content></named-content>; 3 Mar. 2014; 1 ♀; St. 26; <named-content xmlns:xlink="http://www.w3.org/1999/xlink" content-type="dwc:verbatimCoordinates" xlink:type="simple"><named-content content-type="geo-json" specific-use="{&#34;type&#34;:&#34;Point&#34;,&#34;coordinates&#34;:[48.401300,28.579900]}" id="NCID0EOODI" xlink:type="simple">28°34.794'N, 48°24.078'E</named-content></named-content>; 4 Mar. 2014; 22 ♂♂, 9 ♀♀, 2 juveniles; St. 27; <named-content xmlns:xlink="http://www.w3.org/1999/xlink" content-type="dwc:verbatimCoordinates" xlink:type="simple"><named-content content-type="geo-json" specific-use="{&#34;type&#34;:&#34;Point&#34;,&#34;coordinates&#34;:[48.653450,28.679633]}" id="NCID0EWODI" xlink:type="simple">28°40.778'N, 48°39.207'E</named-content></named-content>; 11 Nov. 2014; 28 ♂♂, 31 ♀; St. 28; <named-content xmlns:xlink="http://www.w3.org/1999/xlink" content-type="dwc:verbatimCoordinates" xlink:type="simple"><named-content content-type="geo-json" specific-use="{&#34;type&#34;:&#34;Point&#34;,&#34;coordinates&#34;:[48.653267,28.682317]}" id="NCID0E5ODI" xlink:type="simple">28°40.939'N, 48°39.196'E</named-content></named-content>; 11 Nov, 2014; 35 ♂♂ and ♀♀; St. 29; <named-content xmlns:xlink="http://www.w3.org/1999/xlink" content-type="dwc:verbatimCoordinates" xlink:type="simple"><named-content content-type="geo-json" specific-use="{&#34;type&#34;:&#34;Point&#34;,&#34;coordinates&#34;:[48.652883,28.682667]}" id="NCID0EGPDI" xlink:type="simple">28°40.960'N, 48°39.173'E</named-content></named-content>; 11 Nov. 2014; &gt; 100 ♂♂ and ♀♀; St. 30; <named-content xmlns:xlink="http://www.w3.org/1999/xlink" content-type="dwc:verbatimCoordinates" xlink:type="simple"><named-content content-type="geo-json" specific-use="{&#34;type&#34;:&#34;Point&#34;,&#34;coordinates&#34;:[48.775883,28.818417]}" id="NCID0EOPDI" xlink:type="simple">28°49.105'N, 48°46.553'E</named-content></named-content>; 10 Nov. 2014; 3 ♂♂, 43 ♀♀; St. 31; <named-content xmlns:xlink="http://www.w3.org/1999/xlink" content-type="dwc:verbatimCoordinates" xlink:type="simple"><named-content content-type="geo-json" specific-use="{&#34;type&#34;:&#34;Point&#34;,&#34;coordinates&#34;:[48.776783,28.817033]}" id="NCID0EWPDI" xlink:type="simple">28°49.022'N, 48°46.607'E</named-content></named-content>; 10 Nov. 2014; &gt; 100 ♂♂ and ♀♀; St. 32; <named-content xmlns:xlink="http://www.w3.org/1999/xlink" content-type="dwc:verbatimCoordinates" xlink:type="simple"><named-content content-type="geo-json" specific-use="{&#34;type&#34;:&#34;Point&#34;,&#34;coordinates&#34;:[48.494250,29.071300]}" id="NCID0E5PDI" xlink:type="simple">29°04.278'N, 48°29.655'E</named-content></named-content>; 9 Nov. 2014; 9 ♂♂, 12 ♀♀, 3 juveniles; St. 33; <named-content xmlns:xlink="http://www.w3.org/1999/xlink" content-type="dwc:verbatimCoordinates" xlink:type="simple"><named-content content-type="geo-json" specific-use="{&#34;type&#34;:&#34;Point&#34;,&#34;coordinates&#34;:[48.491200,29.072950]}" id="NCID0EGQDI" xlink:type="simple">29°04.377'N, 48°29.472'E</named-content></named-content>; 9 Nov. 2014 13 ♂♂, 14 ♀♀; St. 34; <named-content xmlns:xlink="http://www.w3.org/1999/xlink" content-type="dwc:verbatimCoordinates" xlink:type="simple"><named-content content-type="geo-json" specific-use="{&#34;type&#34;:&#34;Point&#34;,&#34;coordinates&#34;:[48.437817,29.378767]}" id="NCID0EOQDI" xlink:type="simple">29°22.726'N, 48°26.269'E</named-content></named-content>; 10 Feb. 2016; &gt; 100 ♂♂ and ♀♀, St. 36; <named-content xmlns:xlink="http://www.w3.org/1999/xlink" content-type="dwc:verbatimCoordinates" xlink:type="simple"><named-content content-type="geo-json" specific-use="{&#34;type&#34;:&#34;Point&#34;,&#34;coordinates&#34;:[48.399300,29.393817]}" id="NCID0EWQDI" xlink:type="simple">29°23.629'N, 48°23.958'E</named-content></named-content>; 10 Feb. 2016; &gt; 100 ♂♂ and ♀♀; St. 37; <named-content xmlns:xlink="http://www.w3.org/1999/xlink" content-type="dwc:verbatimCoordinates" xlink:type="simple"><named-content content-type="geo-json" specific-use="{&#34;type&#34;:&#34;Point&#34;,&#34;coordinates&#34;:[48.338450,29.427083]}" id="NCID0E5QDI" xlink:type="simple">29°25.625'N, 48°20.307'E</named-content></named-content>; 23 Dec. 2014.</p></tp:treatment-sec><tp:treatment-sec sec-type="distribution" id="SECID0EDRDI"><title>Distribution.</title><p>Kish, Qeshm, Hengam Islands, Iran (<xref ref-type="bibr" rid="B45">Khalaji-Pirbalouty and Wägele 2009</xref>; <xref ref-type="bibr" rid="B42">Khalaji- Pirbalouty et al. 2015</xref>), new record for Kuwait.</p></tp:treatment-sec><tp:treatment-sec><!--Section generated to contain objects referenced in tp:taxon-treatment.--><fig id="F4" position="float" orientation="portrait"><object-id xmlns:xlink="http://www.w3.org/1999/xlink" content-type="doi" xlink:type="simple">10.3897/zookeys.1080.71370.figure4</object-id><object-id xmlns:xlink="http://www.w3.org/1999/xlink" content-type="arpha" xlink:type="simple">6F31B63D-3B88-5FDF-B30F-6B92CB04C8EA</object-id><label>Figure 4.</label><caption><p><bold>A</bold><italic><tp:taxon-name><tp:taxon-name-part taxon-name-part-type="genus" reg="Heterodina">Heterodina</tp:taxon-name-part><tp:taxon-name-part taxon-name-part-type="species" reg="mccaini">mccaini</tp:taxon-name-part></tp:taxon-name></italic> Schotte &amp; Kensley, 2005 from Al-Nuwaiseeb <bold>B</bold><italic><tp:taxon-name><tp:taxon-name-part taxon-name-part-type="genus" reg="Sphaeroma">Sphaeroma</tp:taxon-name-part><tp:taxon-name-part taxon-name-part-type="species" reg="walker">walker</tp:taxon-name-part></tp:taxon-name></italic> Stebbing, 1905 from Al-Zhor <bold>C</bold><italic><tp:taxon-name><tp:taxon-name-part taxon-name-part-type="genus" reg="Sphaeroma">S.</tp:taxon-name-part><tp:taxon-name-part taxon-name-part-type="species" reg="khalijfarsi">khalijfarsi</tp:taxon-name-part></tp:taxon-name></italic> Khalaji-Pirbalouty &amp; Wägele, 2010 from Boubyan Island <bold>D</bold><italic><tp:taxon-name><tp:taxon-name-part taxon-name-part-type="genus" reg="Sphaeromopsis">Sphaeromopsis</tp:taxon-name-part><tp:taxon-name-part taxon-name-part-type="species" reg="sarii">sarii</tp:taxon-name-part></tp:taxon-name></italic> Khalaji-Pirbalouty &amp; Wägele, 2009 from Kubbar Island <bold>E</bold><italic><tp:taxon-name><tp:taxon-name-part taxon-name-part-type="genus" reg="Arcturinoides">Arcturinoides</tp:taxon-name-part><tp:taxon-name-part taxon-name-part-type="species" reg="angulata">angulata</tp:taxon-name-part></tp:taxon-name></italic> Kensley, Schotte &amp; Poore, 2007 ♂, from Al-Doha <bold>F</bold><italic><tp:taxon-name><tp:taxon-name-part taxon-name-part-type="genus" reg="Arcturinoides">A.</tp:taxon-name-part><tp:taxon-name-part taxon-name-part-type="species" reg="angulata">angulata</tp:taxon-name-part></tp:taxon-name></italic> ♀ from Al-Doha <bold>G</bold><italic><tp:taxon-name><tp:taxon-name-part taxon-name-part-type="genus" reg="Astacilla">Astacilla</tp:taxon-name-part><tp:taxon-name-part taxon-name-part-type="species" reg="mccaini">mccaini</tp:taxon-name-part></tp:taxon-name></italic> Kensley, Schotte &amp; Poore, 2007 ♂, from Failaka Island <bold>H</bold><italic><tp:taxon-name><tp:taxon-name-part taxon-name-part-type="genus" reg="Astacilla">A.</tp:taxon-name-part><tp:taxon-name-part taxon-name-part-type="species" reg="mccaini">mccaini</tp:taxon-name-part></tp:taxon-name></italic> ♀, from Failaka Island.</p></caption><graphic xmlns:xlink="http://www.w3.org/1999/xlink" xlink:href="zookeys-1080-107-g004.jpg" position="float" orientation="portrait" xlink:type="simple" id="oo_630441.jpg"><uri content-type="original_file" xlink:type="simple">https://binary.pensoft.net/fig/630441</uri></graphic></fig></tp:treatment-sec><ref-list><ref id="B45"><mixed-citation xmlns:xlink="http://www.w3.org/1999/xlink" xlink:type="simple"><person-group><name name-style="western"><surname>Khalaji-Pirbalouty</surname><given-names>V</given-names></name><name name-style="western"><surname>Wägele</surname><given-names>JW</given-names></name></person-group> (<year>2009</year>) <article-title>Two new species of <italic><tp:taxon-name><tp:taxon-name-part taxon-name-part-type="genus">Sphaerompsis</tp:taxon-name-part></tp:taxon-name></italic> (<tp:taxon-name><tp:taxon-name-part taxon-name-part-type="subphylum">Crustacea</tp:taxon-name-part></tp:taxon-name>: <tp:taxon-name><tp:taxon-name-part taxon-name-part-type="order">Isopoda</tp:taxon-name-part></tp:taxon-name>: <tp:taxon-name><tp:taxon-name-part taxon-name-part-type="family">Sphaeromatidae</tp:taxon-name-part></tp:taxon-name>) from Persian Gulf.</article-title><source>Zootaxa</source><volume>2305</volume>: <fpage>33</fpage>–<lpage>50</lpage>. <ext-link xlink:href="10.11646/zootaxa.2305.1.3" ext-link-type="doi" xlink:type="simple">https://doi.org/10.11646/zootaxa.2305.1.3</ext-link></mixed-citation></ref><ref id="B42"><mixed-citation xmlns:xlink="http://www.w3.org/1999/xlink" xlink:type="simple"><person-group><name name-style="western"><surname>Khalaji-Pirbalouty</surname><given-names>V</given-names></name><name name-style="western"><surname>Hajializadeh</surname><given-names>P</given-names></name><name name-style="western"><surname>Sourinejad</surname><given-names>I</given-names></name></person-group> (<year>2015</year>) <article-title>A Report on the Isopods of the Coastal Waters of the Persian Gulf: the Hengam Island.</article-title><source>Journal of the Persian Gulf</source><volume>6</volume>: <fpage>33</fpage>–<lpage>38</lpage>.</mixed-citation></ref></ref-list></tp:taxon-treatment>
