# Supplementary material for: ﻿Diversity and distribution of the Isopoda (Crustacea, Peracarida) of Kuwait, with an updated checklist
Source: Zookeys. 2022 Jan 5;1080:107–33. doi: 10.3897/zookeys.1080.71370 (PMC8755704; doi:10.3897/zookeys.1080.71370)
Supplement: XML Treatment for Arcturinoides angulata [file zookeys.1080.71370-treatment34.xml]

<!DOCTYPE tp:taxon-treatment
  PUBLIC "-//TaxonX//DTD Taxonomic Treatment Publishing DTD v0 20100105//EN" "tax-treatment-NSO.dtd">
<tp:taxon-treatment xmlns:tp="http://www.plazi.org/taxpub"><tp:treatment-meta><kwd-group><label>Taxon classification</label><kwd>
                    <named-content content-type="kingdom">Animalia</named-content>
                  </kwd><kwd>
                    <named-content content-type="order">Isopoda</named-content>
                  </kwd><kwd>
                    <named-content content-type="family">Arcturidae</named-content>
                  </kwd></kwd-group><mixed-citation publication-type="journal"><person-group><name><surname>Al-Kandari</surname><given-names>Manal Abdulrahman</given-names></name><name><surname>Khalaji-Pirbalouty</surname><given-names>Valiallah</given-names></name><name><surname>Abdulkhaliq</surname><given-names>Hadeel</given-names></name><name><surname>Chen</surname><given-names>Weizhong</given-names></name></person-group><article-title>﻿Diversity and distribution of the <tp:taxon-name><tp:taxon-name-part taxon-name-part-type="order">Isopoda</tp:taxon-name-part></tp:taxon-name> (<tp:taxon-name><tp:taxon-name-part taxon-name-part-type="subphylum">Crustacea</tp:taxon-name-part></tp:taxon-name>, <tp:taxon-name><tp:taxon-name-part taxon-name-part-type="superorder">Peracarida</tp:taxon-name-part></tp:taxon-name>) of Kuwait, with an updated checklist</article-title><source>Zookeys</source><day>05</day><month>01</month><year>2022</year><volume>1080</volume><fpage>107</fpage><lpage>133</lpage><pub-id pub-id-type="doi">10.3897/zookeys.1080.71370</pub-id></mixed-citation></tp:treatment-meta><tp:nomenclature><label>﻿</label><tp:taxon-name>
                  <object-id xmlns:xlink="http://www.w3.org/1999/xlink" content-type="arpha" xlink:type="simple">11F249DD-7105-5B83-B945-BA0F3C648AD5</object-id>
                  <tp:taxon-name-part taxon-name-part-type="genus" reg="Arcturinoides">Arcturinoides</tp:taxon-name-part>
                  <tp:taxon-name-part taxon-name-part-type="species" reg="angulata">angulata</tp:taxon-name-part>
                </tp:taxon-name><tp:taxon-authority>Kensley, Schotte &amp; Poore, 2007 Figures 4E, 7F</tp:taxon-authority><tp:nomenclature-citation-list><tp:nomenclature-citation><tp:taxon-name>
                      <tp:taxon-name-part taxon-name-part-type="genus" reg="Arcturinoides">Arcturinoides</tp:taxon-name-part>
                      <tp:taxon-name-part taxon-name-part-type="species" reg="angulata">angulata</tp:taxon-name-part>
                    </tp:taxon-name><comment><xref ref-type="bibr" rid="B38">Kensley et al., 2007</xref>: 433–436, figs 3, 4, Kuwait Bay (type locality).</comment></tp:nomenclature-citation></tp:nomenclature-citation-list></tp:nomenclature><tp:treatment-sec sec-type="material" id="SECID0EPUDI"><title>Material examined.</title><p>1 ♀; St. 7; <named-content xmlns:xlink="http://www.w3.org/1999/xlink" content-type="dwc:verbatimCoordinates" xlink:type="simple"><named-content content-type="geo-json" specific-use="{&#34;type&#34;:&#34;Point&#34;,&#34;coordinates&#34;:[47.753050,29.374950]}" id="NCID0EYUDI" xlink:type="simple">29°22.497'N, 47°45.183'E</named-content></named-content>; 2 Feb. 2014; 1 ♀; St. 8; <named-content xmlns:xlink="http://www.w3.org/1999/xlink" content-type="dwc:verbatimCoordinates" xlink:type="simple"><named-content content-type="geo-json" specific-use="{&#34;type&#34;:&#34;Point&#34;,&#34;coordinates&#34;:[47.836533,29.384117]}" id="NCID0EAVDI" xlink:type="simple">29°23.047'N, 47°50.192'E</named-content></named-content>; 3 Feb. 2014; 2 ♂♂; St. 34; <named-content xmlns:xlink="http://www.w3.org/1999/xlink" content-type="dwc:verbatimCoordinates" xlink:type="simple"><named-content content-type="geo-json" specific-use="{&#34;type&#34;:&#34;Point&#34;,&#34;coordinates&#34;:[48.437817,29.378767]}" id="NCID0EIVDI" xlink:type="simple">29°22.726'N; 48°26.269'E</named-content></named-content>; 10 Feb. 2016; 1 ♂; St. 35; <named-content xmlns:xlink="http://www.w3.org/1999/xlink" content-type="dwc:verbatimCoordinates" xlink:type="simple"><named-content content-type="geo-json" specific-use="{&#34;type&#34;:&#34;Point&#34;,&#34;coordinates&#34;:[48.402267,29.395167]}" id="NCID0EQVDI" xlink:type="simple">29°23.710'N, 48°24.136'E</named-content></named-content>; 25 Dec. 2014.</p></tp:treatment-sec><tp:treatment-sec sec-type="distribution" id="SECID0EVVDI"><title>Distribution.</title><p>United Arab Emirates, Kuwait Bay, Kuwait (<xref ref-type="bibr" rid="B38">Kensley et al. 2007</xref>).</p></tp:treatment-sec><ref-list><ref id="B38"><mixed-citation xmlns:xlink="http://www.w3.org/1999/xlink" xlink:type="simple"><person-group><name name-style="western"><surname>Kensley</surname><given-names>B</given-names></name><name name-style="western"><surname>Schotte</surname><given-names>M</given-names></name><name name-style="western"><surname>Poore</surname><given-names>GCB</given-names></name></person-group> (<year>2007</year>) New species and records of valviferan isopods (<tp:taxon-name><tp:taxon-name-part taxon-name-part-type="subphylum">Crustacea</tp:taxon-name-part></tp:taxon-name>: <tp:taxon-name><tp:taxon-name-part taxon-name-part-type="order">Isopoda</tp:taxon-name-part></tp:taxon-name>: <tp:taxon-name><tp:taxon-name-part taxon-name-part-type="suborder">Valvifera</tp:taxon-name-part></tp:taxon-name>) from the Indian Ocean. Proceedings of the Biological Society of Washington 120: 429–445. <ext-link xlink:href="10.2988/0006-324X(2007)120%5B429:NSAROV%5D2.0.CO;2" ext-link-type="doi" xlink:type="simple">https://doi.org/10.2988/0006-324X(2007)120[429:NSAROV]2.0.CO;2</ext-link></mixed-citation></ref></ref-list></tp:taxon-treatment>
