# Supplementary material for: ﻿Diversity and distribution of the Isopoda (Crustacea, Peracarida) of Kuwait, with an updated checklist
Source: Zookeys. 2022 Jan 5;1080:107–33. doi: 10.3897/zookeys.1080.71370 (PMC8755704; doi:10.3897/zookeys.1080.71370)
Supplement: XML Treatment for Astacilla mccaini [file zookeys.1080.71370-treatment35.xml]

<!DOCTYPE tp:taxon-treatment
  PUBLIC "-//TaxonX//DTD Taxonomic Treatment Publishing DTD v0 20100105//EN" "tax-treatment-NSO.dtd">
<tp:taxon-treatment xmlns:tp="http://www.plazi.org/taxpub"><tp:treatment-meta><kwd-group><label>Taxon classification</label><kwd>
                    <named-content content-type="kingdom">Animalia</named-content>
                  </kwd><kwd>
                    <named-content content-type="order">Isopoda</named-content>
                  </kwd><kwd>
                    <named-content content-type="family">Arcturidae</named-content>
                  </kwd></kwd-group><mixed-citation publication-type="journal"><person-group><name><surname>Al-Kandari</surname><given-names>Manal Abdulrahman</given-names></name><name><surname>Khalaji-Pirbalouty</surname><given-names>Valiallah</given-names></name><name><surname>Abdulkhaliq</surname><given-names>Hadeel</given-names></name><name><surname>Chen</surname><given-names>Weizhong</given-names></name></person-group><article-title>﻿Diversity and distribution of the <tp:taxon-name><tp:taxon-name-part taxon-name-part-type="order">Isopoda</tp:taxon-name-part></tp:taxon-name> (<tp:taxon-name><tp:taxon-name-part taxon-name-part-type="subphylum">Crustacea</tp:taxon-name-part></tp:taxon-name>, <tp:taxon-name><tp:taxon-name-part taxon-name-part-type="superorder">Peracarida</tp:taxon-name-part></tp:taxon-name>) of Kuwait, with an updated checklist</article-title><source>Zookeys</source><day>05</day><month>01</month><year>2022</year><volume>1080</volume><fpage>107</fpage><lpage>133</lpage><pub-id pub-id-type="doi">10.3897/zookeys.1080.71370</pub-id></mixed-citation></tp:treatment-meta><tp:nomenclature><label>﻿</label><tp:taxon-name>
                  <object-id xmlns:xlink="http://www.w3.org/1999/xlink" content-type="arpha" xlink:type="simple">71B9B655-C38B-5842-93D7-D2DC3F04315E</object-id>
                  <tp:taxon-name-part taxon-name-part-type="genus" reg="Astacilla">Astacilla</tp:taxon-name-part>
                  <tp:taxon-name-part taxon-name-part-type="species" reg="mccaini">mccaini</tp:taxon-name-part>
                </tp:taxon-name><tp:taxon-authority>Kensley, Schotte &amp; Poore, 2007</tp:taxon-authority><xref ref-type="fig" rid="F4">Figure 4G, H</xref><tp:nomenclature-citation-list><tp:nomenclature-citation><tp:taxon-name>
                      <tp:taxon-name-part taxon-name-part-type="genus" reg="Astacilla">Astacilla</tp:taxon-name-part>
                      <tp:taxon-name-part taxon-name-part-type="species" reg="mccaini">mccaini</tp:taxon-name-part>
                    </tp:taxon-name><comment><xref ref-type="bibr" rid="B38">Kensley et al., 2007</xref>: 437–440, figs 5, 6, Manifa Bay, Saudi Arabia (type locality).</comment></tp:nomenclature-citation></tp:nomenclature-citation-list></tp:nomenclature><tp:treatment-sec sec-type="material" id="SECID0EFYDI"><title>Material examined.</title><p>10 ♂♂; St. 20; <named-content xmlns:xlink="http://www.w3.org/1999/xlink" content-type="dwc:verbatimCoordinates" xlink:type="simple"><named-content content-type="geo-json" specific-use="{&#34;type&#34;:&#34;Point&#34;,&#34;coordinates&#34;:[48.152317,29.134050]}" id="NCID0EOYDI" xlink:type="simple">29°8.043'N, 48°9.139'E</named-content></named-content>; 28 Sep. 2014; 1 ♀; St. 21; <named-content xmlns:xlink="http://www.w3.org/1999/xlink" content-type="dwc:verbatimCoordinates" xlink:type="simple"><named-content content-type="geo-json" specific-use="{&#34;type&#34;:&#34;Point&#34;,&#34;coordinates&#34;:[48.164217,29.001183]}" id="NCID0EWYDI" xlink:type="simple">29°00.071'N, 48°09.853'E</named-content></named-content>; 16 Feb. 2014; 1 ♂; St. 34; <named-content xmlns:xlink="http://www.w3.org/1999/xlink" content-type="dwc:verbatimCoordinates" xlink:type="simple"><named-content content-type="geo-json" specific-use="{&#34;type&#34;:&#34;Point&#34;,&#34;coordinates&#34;:[48.437817,29.378767]}" id="NCID0E5YDI" xlink:type="simple">29°22.726'N, 48°26.269"E</named-content></named-content>; 10 Feb. 2016; 1 ♂; St. 35; <named-content xmlns:xlink="http://www.w3.org/1999/xlink" content-type="dwc:verbatimCoordinates" xlink:type="simple"><named-content content-type="geo-json" specific-use="{&#34;type&#34;:&#34;Point&#34;,&#34;coordinates&#34;:[48.402267,29.395167]}" id="NCID0EGZDI" xlink:type="simple">29°23.710'N, 48°24.136'E</named-content></named-content>; 25 Dec. 2014; 6 ♂♂, 2 ovigerous ♀♀, 2 juveniles; St. 36; <named-content xmlns:xlink="http://www.w3.org/1999/xlink" content-type="dwc:verbatimCoordinates" xlink:type="simple"><named-content content-type="geo-json" specific-use="{&#34;type&#34;:&#34;Point&#34;,&#34;coordinates&#34;:[48.399300,29.393817]}" id="NCID0EOZDI" xlink:type="simple">29°23.629'N, 48°23.958'E</named-content></named-content>; 25 Dec. 2014.</p></tp:treatment-sec><tp:treatment-sec sec-type="distribution" id="SECID0ETZDI"><title>Distribution.</title><p>Manifa Bay, Saudi Arabia; Kuwait Bay, Kuwait (<xref ref-type="bibr" rid="B38">Kensley et al. 2007</xref>).</p></tp:treatment-sec><tp:treatment-sec><!--Section generated to contain objects referenced in tp:taxon-treatment.--><fig id="F4" position="float" orientation="portrait"><object-id xmlns:xlink="http://www.w3.org/1999/xlink" content-type="doi" xlink:type="simple">10.3897/zookeys.1080.71370.figure4</object-id><object-id xmlns:xlink="http://www.w3.org/1999/xlink" content-type="arpha" xlink:type="simple">6F31B63D-3B88-5FDF-B30F-6B92CB04C8EA</object-id><label>Figure 4.</label><caption><p><bold>A</bold><italic><tp:taxon-name><tp:taxon-name-part taxon-name-part-type="genus" reg="Heterodina">Heterodina</tp:taxon-name-part><tp:taxon-name-part taxon-name-part-type="species" reg="mccaini">mccaini</tp:taxon-name-part></tp:taxon-name></italic> Schotte &amp; Kensley, 2005 from Al-Nuwaiseeb <bold>B</bold><italic><tp:taxon-name><tp:taxon-name-part taxon-name-part-type="genus" reg="Sphaeroma">Sphaeroma</tp:taxon-name-part><tp:taxon-name-part taxon-name-part-type="species" reg="walker">walker</tp:taxon-name-part></tp:taxon-name></italic> Stebbing, 1905 from Al-Zhor <bold>C</bold><italic><tp:taxon-name><tp:taxon-name-part taxon-name-part-type="genus" reg="Sphaeroma">S.</tp:taxon-name-part><tp:taxon-name-part taxon-name-part-type="species" reg="khalijfarsi">khalijfarsi</tp:taxon-name-part></tp:taxon-name></italic> Khalaji-Pirbalouty &amp; Wägele, 2010 from Boubyan Island <bold>D</bold><italic><tp:taxon-name><tp:taxon-name-part taxon-name-part-type="genus" reg="Sphaeromopsis">Sphaeromopsis</tp:taxon-name-part><tp:taxon-name-part taxon-name-part-type="species" reg="sarii">sarii</tp:taxon-name-part></tp:taxon-name></italic> Khalaji-Pirbalouty &amp; Wägele, 2009 from Kubbar Island <bold>E</bold><italic><tp:taxon-name><tp:taxon-name-part taxon-name-part-type="genus" reg="Arcturinoides">Arcturinoides</tp:taxon-name-part><tp:taxon-name-part taxon-name-part-type="species" reg="angulata">angulata</tp:taxon-name-part></tp:taxon-name></italic> Kensley, Schotte &amp; Poore, 2007 ♂, from Al-Doha <bold>F</bold><italic><tp:taxon-name><tp:taxon-name-part taxon-name-part-type="genus" reg="Arcturinoides">A.</tp:taxon-name-part><tp:taxon-name-part taxon-name-part-type="species" reg="angulata">angulata</tp:taxon-name-part></tp:taxon-name></italic> ♀ from Al-Doha <bold>G</bold><italic><tp:taxon-name><tp:taxon-name-part taxon-name-part-type="genus" reg="Astacilla">Astacilla</tp:taxon-name-part><tp:taxon-name-part taxon-name-part-type="species" reg="mccaini">mccaini</tp:taxon-name-part></tp:taxon-name></italic> Kensley, Schotte &amp; Poore, 2007 ♂, from Failaka Island <bold>H</bold><italic><tp:taxon-name><tp:taxon-name-part taxon-name-part-type="genus" reg="Astacilla">A.</tp:taxon-name-part><tp:taxon-name-part taxon-name-part-type="species" reg="mccaini">mccaini</tp:taxon-name-part></tp:taxon-name></italic> ♀, from Failaka Island.</p></caption><graphic xmlns:xlink="http://www.w3.org/1999/xlink" xlink:href="zookeys-1080-107-g004.jpg" position="float" orientation="portrait" xlink:type="simple" id="oo_630441.jpg"><uri content-type="original_file" xlink:type="simple">https://binary.pensoft.net/fig/630441</uri></graphic></fig></tp:treatment-sec><ref-list><ref id="B38"><mixed-citation xmlns:xlink="http://www.w3.org/1999/xlink" xlink:type="simple"><person-group><name name-style="western"><surname>Kensley</surname><given-names>B</given-names></name><name name-style="western"><surname>Schotte</surname><given-names>M</given-names></name><name name-style="western"><surname>Poore</surname><given-names>GCB</given-names></name></person-group> (<year>2007</year>) New species and records of valviferan isopods (<tp:taxon-name><tp:taxon-name-part taxon-name-part-type="subphylum">Crustacea</tp:taxon-name-part></tp:taxon-name>: <tp:taxon-name><tp:taxon-name-part taxon-name-part-type="order">Isopoda</tp:taxon-name-part></tp:taxon-name>: <tp:taxon-name><tp:taxon-name-part taxon-name-part-type="suborder">Valvifera</tp:taxon-name-part></tp:taxon-name>) from the Indian Ocean. Proceedings of the Biological Society of Washington 120: 429–445. <ext-link xlink:href="10.2988/0006-324X(2007)120%5B429:NSAROV%5D2.0.CO;2" ext-link-type="doi" xlink:type="simple">https://doi.org/10.2988/0006-324X(2007)120[429:NSAROV]2.0.CO;2</ext-link></mixed-citation></ref></ref-list></tp:taxon-treatment>
