# Supplementary material for: ﻿Diversity and distribution of the Isopoda (Crustacea, Peracarida) of Kuwait, with an updated checklist
Source: Zookeys. 2022 Jan 5;1080:107–33. doi: 10.3897/zookeys.1080.71370 (PMC8755704; doi:10.3897/zookeys.1080.71370)
Supplement: XML Treatment for Heterosignum [file zookeys.1080.71370-treatment36.xml]

<!DOCTYPE tp:taxon-treatment
  PUBLIC "-//TaxonX//DTD Taxonomic Treatment Publishing DTD v0 20100105//EN" "tax-treatment-NSO.dtd">
<tp:taxon-treatment xmlns:tp="http://www.plazi.org/taxpub"><tp:treatment-meta><kwd-group><label>Taxon classification</label><kwd>
                  <named-content content-type="kingdom">Animalia</named-content>
                </kwd><kwd>
                  <named-content content-type="order">Isopoda</named-content>
                </kwd><kwd>
                  <named-content content-type="family">Paramunnidae</named-content>
                </kwd></kwd-group><mixed-citation publication-type="journal"><person-group><name><surname>Al-Kandari</surname><given-names>Manal Abdulrahman</given-names></name><name><surname>Khalaji-Pirbalouty</surname><given-names>Valiallah</given-names></name><name><surname>Abdulkhaliq</surname><given-names>Hadeel</given-names></name><name><surname>Chen</surname><given-names>Weizhong</given-names></name></person-group><article-title>﻿Diversity and distribution of the <tp:taxon-name><tp:taxon-name-part taxon-name-part-type="order">Isopoda</tp:taxon-name-part></tp:taxon-name> (<tp:taxon-name><tp:taxon-name-part taxon-name-part-type="subphylum">Crustacea</tp:taxon-name-part></tp:taxon-name>, <tp:taxon-name><tp:taxon-name-part taxon-name-part-type="superorder">Peracarida</tp:taxon-name-part></tp:taxon-name>) of Kuwait, with an updated checklist</article-title><source>Zookeys</source><day>05</day><month>01</month><year>2022</year><volume>1080</volume><fpage>107</fpage><lpage>133</lpage><pub-id pub-id-type="doi">10.3897/zookeys.1080.71370</pub-id></mixed-citation></tp:treatment-meta><tp:nomenclature><label>﻿</label><tp:taxon-name>
                <object-id xmlns:xlink="http://www.w3.org/1999/xlink" content-type="arpha" xlink:type="simple">352BF6D4-077A-589A-AA7C-4781C592FD11</object-id>
                <tp:taxon-name-part taxon-name-part-type="genus" reg="Heterosignum">Heterosignum</tp:taxon-name-part>
              </tp:taxon-name><tp:taxon-authority>sp.</tp:taxon-authority></tp:nomenclature><tp:treatment-sec sec-type="material" id="SECID0EO3DI"><title>Material examined.</title><p>3 ♀; St. 28; <named-content xmlns:xlink="http://www.w3.org/1999/xlink" content-type="dwc:verbatimCoordinates" xlink:type="simple"><named-content content-type="geo-json" specific-use="{&#34;type&#34;:&#34;Point&#34;,&#34;coordinates&#34;:[48.653267,28.682317]}" id="NCID0EX3DI" xlink:type="simple">28°40.939'N, 48°39.196'E</named-content></named-content>; 11 Nov, 2014; 1 ♀; St. 25; <named-content xmlns:xlink="http://www.w3.org/1999/xlink" content-type="dwc:verbatimCoordinates" xlink:type="simple"><named-content content-type="geo-json" specific-use="{&#34;type&#34;:&#34;Point&#34;,&#34;coordinates&#34;:[48.390483,28.646883]}" id="NCID0E63DI" xlink:type="simple">28°38.813'N, 48°23.429'E</named-content></named-content>; 3 Mar. 2014.</p></tp:treatment-sec><tp:treatment-sec sec-type="distribution" id="SECID0EE4DI"><title>Distribution.</title><p>New record for Kuwait.</p></tp:treatment-sec></tp:taxon-treatment>
